# Supplementary material for: High-coverage whole-genome sequencing of the expanded 1000 Genomes Project cohort including 602 trios
Source: Cell. 2022 Sep 1;185(18):3426–3440.e19. doi: 10.1016/j.cell.2022.08.004 (PMC9439720; doi:10.1016/j.cell.2022.08.004)
Supplement: Table S7. List of 110 SGDP samples used in the imputation performance evaluation, related to Figures 5 and 6 [file mmc2.xlsx]

## Sheet: Sheet1
Sample ID	SGDP ID	Population ID	Country	Superpopulation
Ayodo_430C	S_Luo-1	Luo	Kenya	AFR
Ayodo_502C	S_Luo-2	Luo	Kenya	AFR
Ayodo_81S	S_Somali-1	Somali	Kenya	AFR
HGDP00928	S_Yoruba-1	Yoruba	Nigeria	AFR
HGDP00932	S_Yoruba-2	Yoruba	Nigeria	AFR
HGDP00936	B_Yoruba-3	Yoruba	Nigeria	AFR
HGDP00987	S_Ju_hoan_North-2	Ju_hoan_North	Namibia	AFR
HGDP00991	S_Ju_hoan_North-1	Ju_hoan_North	Namibia	AFR
HGDP01028	S_BantuHerero-1	BantuHerero	BotswanaOrNamibia	AFR
HGDP01030	S_BantuTswana-1	BantuTswana	BotswanaOrNamibia	AFR
HGDP01032	S_Ju_hoan_North-3	Ju_hoan_North	Namibia	AFR
HGDP01034	S_BantuTswana-2	BantuTswana	BotswanaOrNamibia	AFR
HGDP01035	S_BantuHerero-2	BantuHerero	BotswanaOrNamibia	AFR
HGDP01036	B_Ju_hoan_North-4	Ju_hoan_North	Namibia	AFR
HGDP01414	S_BantuKenya-2	BantuKenya	Kenya	AFR
HGDP01417	S_BantuKenya-1	BantuKenya	Kenya	AFR
NA21490	S_Masai-1	Masai	Kenya	AFR
NA21581	S_Masai-2	Masai	Kenya	AFR
SA0342	S_Khomani_San-1	Khomani_San	South Africa	AFR
HGDP00449	S_Mbuti-3	Mbuti	Congo	AFR
SAH31	S_Saharawi-1	Saharawi	Western Sahara (Morocco)	AFR
HGDP00461	S_Biaka-2	Biaka	Central African Republic	AFR
HGDP00702	S_Piapoco-1	Piapoco	Colombia	AMR
HGDP00706	S_Piapoco-2	Piapoco	Colombia	AMR
HGDP00846	S_Surui-1	Surui	Brazil	AMR
HGDP00852	S_Surui-2	Surui	Brazil	AMR
HGDP00855	S_Mayan-1	Mayan	Mexico	AMR
HGDP00857	S_Mayan-2	Mayan	Mexico	AMR
HGDP01012	S_Karitiana-1	Karitiana	Brazil	AMR
HGDP01015	B_Karitiana-3	Karitiana	Brazil	AMR
HGDP01018	S_Karitiana-2	Karitiana	Brazil	AMR
HGDP01044	S_Pima-2	Pima	Mexico	AMR
HGDP01047	S_Pima-1	Pima	Mexico	AMR
mixa0099	S_Mixtec-1	Mixtec	Mexico	AMR
mixa0105	S_Mixtec-2	Mixtec	Mexico	AMR
mixe0002	S_Mixe-2	Mixe	Mexico	AMR
mixe0007	B_Mixe-1	Mixe	Mexico	AMR
mixe0042	S_Mixe-3	Mixe	Mexico	AMR
NA11200	S_Quechua-2	Quechua	Peru	AMR
NA11201	S_Quechua-1	Quechua	Peru	AMR
Peru60	S_Quechua-3	Quechua	Peru	AMR
TGBS21	S_Chane-1	Chane	Argentina	AMR
zapo0098	S_Zapotec-1	Zapotec	Mexico	AMR
zapo0099	S_Zapotec-2	Zapotec	Mexico	AMR
HGDP00775	B_Han-3	Han	China	EAS
HGDP01095	S_Tujia-1	Tujia	China	EAS
HGDP01098	S_Tujia-2	Tujia	China	EAS
HGDP01191	S_Miao-1	Miao	China	EAS
HGDP01198	S_Miao-2	Miao	China	EAS
HGDP01250	S_Xibo-1	Xibo	China	EAS
HGDP01308	B_Dai-4	Dai	China	EAS
HGDP01312	S_Dai-2	Dai	China	EAS
HGDP01314	S_Dai-1	Dai	China	EAS
HGDP01315	S_Dai-3	Dai	China	EAS
HGDP01333	S_She-2	She	China	EAS
HGDP01335	S_She-1	She	China	EAS
HGDP01338	S_Naxi-1	Naxi	China	EAS
HGDP01345	S_Naxi-3	Naxi	China	EAS
HGDP01350	S_Tu-1	Tu	China	EAS
HGDP01355	S_Tu-2	Tu	China	EAS
HGDP00773	S_Japanese-2	Japanese	Japan	EAS
HGDP00783	S_Han-1	Han	China	EAS
HGDP00785	S_Han-2	Han	China	EAS
CHI-007	S_Thai-1	Thai	Thailand	EAS
HGDP01188	S_Yi-2	Yi	China	EAS
HGDP00713	S_Cambodian-2	Cambodian	Cambodia	EAS
BulgarianB4	S_Bulgarian-1	Bulgarian	Bulgaria	EUR
BulgarianC1	S_Bulgarian-2	Bulgarian	Bulgaria	EUR
HGDP01076	B_Sardinian-3	Sardinian	Italy	EUR
HGDP01078	S_Sardinian-2	Sardinian	Italy(Sardinia)	EUR
HGDP01079	S_Sardinian-1	Sardinian	Italy(Sardinia)	EUR
HGDP01153	S_Bergamo-1	Bergamo	Italy(Bergamo)	EUR
HGDP01163	S_Tuscan-2	Tuscan	Italy(Tuscany)	EUR
HGDP01168	S_Tuscan-1	Tuscan	Italy(Tuscany)	EUR
NA15202	S_Hungarian-2	Hungarian	Hungary	EUR
NA15203	S_Hungarian-1	Hungarian	Hungary	EUR
NA15761	S_Icelandic-1	Icelandic	Iceland	EUR
NA15763	S_Icelandic-2	Icelandic	Iceland	EUR
ND15865	S_Polish-1	Polish	Poland	EUR
NOR111	S_Norwegian-1	Norwegian	Norway	EUR
Utsa21	S_Saami-1	Saami	Finland	EUR
Utsa22	S_Saami-2	Saami	Finland	EUR
AV-21	B_Crete-1	Crete	Greece	EUR
HGDP00526	S_French-2	French	France	EUR
HGDP00530	S_French-1	French	France	EUR
HGDP00533	B_French-3	French	France	EUR
NA15728	S_Czech-2	Czech	Czechoslovakia (pre 1989)	EUR
Est375	S_Estonian-1	Estonian	Estonia	EUR
B11	S_Brahmin-1	Brahmin	India	SAS
B17	S_Brahmin-2	Brahmin	India	SAS
HGDP00124	S_Hazara-1	Hazara	Pakistan	SAS
HGDP00125	S_Hazara-2	Hazara	Pakistan	SAS
HGDP00195	S_Sindhi-2	Sindhi	Pakistan	SAS
HGDP00208	S_Sindhi-1	Sindhi	Pakistan	SAS
HGDP00216	S_Pathan-1	Pathan	Pakistan	SAS
HGDP00232	S_Pathan-2	Pathan	Pakistan	SAS
HGDP00286	S_Kalash-2	Kalash	Pakistan	SAS
HGDP00328	S_Kalash-1	Kalash	Pakistan	SAS
I1	S_Irula-1	Irula	India	SAS
I3	S_Irula-2	Irula	India	SAS
R3	S_Relli-1	Relli	India	SAS
R6	S_Relli-2	Relli	India	SAS
Y4	S_Yadava-1	Yadava	India	SAS
Y8	S_Yadava-2	Yadava	India	SAS
HGDP00019	S_Brahui-2	Brahui	Pakistan	SAS
HGDP00027	S_Brahui-1	Brahui	Pakistan	SAS
K1	S_Kapu-1	Kapu	India	SAS
K4	S_Kapu-2	Kapu	India	SAS
Kusunda15	S_Kusunda-2	Kusunda	Nepal	SAS
M4	S_Madiga-1	Madiga	India	SAS
