# Supplementary material for: High-coverage whole-genome sequencing of the expanded 1000 Genomes Project cohort including 602 trios
Source: Cell. 2022 Sep 1;185(18):3426–3440.e19. doi: 10.1016/j.cell.2022.08.004 (PMC9439720; doi:10.1016/j.cell.2022.08.004)
Supplement: Data S1. Genomic DNA from 3,202 samples from the 1000 Genomes Project [file mmc4.xlsx]

## Sheet: Sheet1
Catalog ID	Description	Sex
HG00096	1000 GENOMES PROJECT - BRITISH FROM ENGLAND AND SCOTLAND, UK	male
HG00097	1000 GENOMES PROJECT - BRITISH FROM ENGLAND AND SCOTLAND, UK	female
HG00099	1000 GENOMES PROJECT - BRITISH FROM ENGLAND AND SCOTLAND, UK	female
HG00100	1000 GENOMES PROJECT - BRITISH FROM ENGLAND AND SCOTLAND, UK	female
HG00101	1000 GENOMES PROJECT - BRITISH FROM ENGLAND AND SCOTLAND, UK	male
HG00102	1000 GENOMES PROJECT - BRITISH FROM ENGLAND AND SCOTLAND, UK	female
HG00103	1000 GENOMES PROJECT - BRITISH FROM ENGLAND AND SCOTLAND, UK	male
HG00105	1000 GENOMES PROJECT - BRITISH FROM ENGLAND AND SCOTLAND, UK	male
HG00106	1000 GENOMES PROJECT - BRITISH FROM ENGLAND AND SCOTLAND, UK	female
HG00107	1000 GENOMES PROJECT - BRITISH FROM ENGLAND AND SCOTLAND, UK	male
HG00108	1000 GENOMES PROJECT - BRITISH FROM ENGLAND AND SCOTLAND, UK	male
HG00109	1000 GENOMES PROJECT - BRITISH FROM ENGLAND AND SCOTLAND, UK	male
HG00110	1000 GENOMES PROJECT - BRITISH FROM ENGLAND AND SCOTLAND, UK	female
HG00111	1000 GENOMES PROJECT - BRITISH FROM ENGLAND AND SCOTLAND, UK	female
HG00112	1000 GENOMES PROJECT - BRITISH FROM ENGLAND AND SCOTLAND, UK	male
HG00113	1000 GENOMES PROJECT - BRITISH FROM ENGLAND AND SCOTLAND, UK	male
HG00114	1000 GENOMES PROJECT - BRITISH FROM ENGLAND AND SCOTLAND, UK	male
HG00115	1000 GENOMES PROJECT - BRITISH FROM ENGLAND AND SCOTLAND, UK	male
HG00116	1000 GENOMES PROJECT - BRITISH FROM ENGLAND AND SCOTLAND, UK	male
HG00117	1000 GENOMES PROJECT - BRITISH FROM ENGLAND AND SCOTLAND, UK	male
HG00118	1000 GENOMES PROJECT - BRITISH FROM ENGLAND AND SCOTLAND, UK	female
HG00119	1000 GENOMES PROJECT - BRITISH FROM ENGLAND AND SCOTLAND, UK	male
HG00120	1000 GENOMES PROJECT - BRITISH FROM ENGLAND AND SCOTLAND, UK	female
HG00121	1000 GENOMES PROJECT - BRITISH FROM ENGLAND AND SCOTLAND, UK	female
HG00122	1000 GENOMES PROJECT - BRITISH FROM ENGLAND AND SCOTLAND, UK	female
HG00123	1000 GENOMES PROJECT - BRITISH FROM ENGLAND AND SCOTLAND, UK	female
HG00125	1000 GENOMES PROJECT - BRITISH FROM ENGLAND AND SCOTLAND, UK	female
HG00126	1000 GENOMES PROJECT - BRITISH FROM ENGLAND AND SCOTLAND, UK	male
HG00127	1000 GENOMES PROJECT - BRITISH FROM ENGLAND AND SCOTLAND, UK	female
HG00128	1000 GENOMES PROJECT - BRITISH FROM ENGLAND AND SCOTLAND, UK	female
HG00129	1000 GENOMES PROJECT - BRITISH FROM ENGLAND AND SCOTLAND, UK	male
HG00130	1000 GENOMES PROJECT - BRITISH FROM ENGLAND AND SCOTLAND, UK	female
HG00131	1000 GENOMES PROJECT - BRITISH FROM ENGLAND AND SCOTLAND, UK	male
HG00132	1000 GENOMES PROJECT - BRITISH FROM ENGLAND AND SCOTLAND, UK	female
HG00133	1000 GENOMES PROJECT - BRITISH FROM ENGLAND AND SCOTLAND, UK	female
HG00136	1000 GENOMES PROJECT - BRITISH FROM ENGLAND AND SCOTLAND, UK	male
HG00137	1000 GENOMES PROJECT - BRITISH FROM ENGLAND AND SCOTLAND, UK	female
HG00138	1000 GENOMES PROJECT - BRITISH FROM ENGLAND AND SCOTLAND, UK	male
HG00139	1000 GENOMES PROJECT - BRITISH FROM ENGLAND AND SCOTLAND, UK	male
HG00140	1000 GENOMES PROJECT - BRITISH FROM ENGLAND AND SCOTLAND, UK	male
HG00141	1000 GENOMES PROJECT - BRITISH FROM ENGLAND AND SCOTLAND, UK	male
HG00142	1000 GENOMES PROJECT - BRITISH FROM ENGLAND AND SCOTLAND, UK	male
HG00143	1000 GENOMES PROJECT - BRITISH FROM ENGLAND AND SCOTLAND, UK	male
HG00145	1000 GENOMES PROJECT - BRITISH FROM ENGLAND AND SCOTLAND, UK	male
HG00146	1000 GENOMES PROJECT - BRITISH FROM ENGLAND AND SCOTLAND, UK	female
HG00148	1000 GENOMES PROJECT - BRITISH FROM ENGLAND AND SCOTLAND, UK	male
HG00149	1000 GENOMES PROJECT - BRITISH FROM ENGLAND AND SCOTLAND, UK	male
HG00150	1000 GENOMES PROJECT - BRITISH FROM ENGLAND AND SCOTLAND, UK	female
HG00151	1000 GENOMES PROJECT - BRITISH FROM ENGLAND AND SCOTLAND, UK	male
HG00154	1000 GENOMES PROJECT - BRITISH FROM ENGLAND AND SCOTLAND, UK	female
HG00155	1000 GENOMES PROJECT - BRITISH FROM ENGLAND AND SCOTLAND, UK	male
HG00157	1000 GENOMES PROJECT - BRITISH FROM ENGLAND AND SCOTLAND, UK	male
HG00158	1000 GENOMES PROJECT - BRITISH FROM ENGLAND AND SCOTLAND, UK	female
HG00159	1000 GENOMES PROJECT - BRITISH FROM ENGLAND AND SCOTLAND, UK	male
HG00160	1000 GENOMES PROJECT - BRITISH FROM ENGLAND AND SCOTLAND, UK	male
HG00171	1000 GENOMES PROJECT - FINNISH IN FINLAND	female
HG00173	1000 GENOMES PROJECT - FINNISH IN FINLAND	female
HG00174	1000 GENOMES PROJECT - FINNISH IN FINLAND	female
HG00176	1000 GENOMES PROJECT - FINNISH IN FINLAND	female
HG00177	1000 GENOMES PROJECT - FINNISH IN FINLAND	female
HG00178	1000 GENOMES PROJECT - FINNISH IN FINLAND	female
HG00179	1000 GENOMES PROJECT - FINNISH IN FINLAND	female
HG00180	1000 GENOMES PROJECT - FINNISH IN FINLAND	female
HG00181	1000 GENOMES PROJECT - FINNISH IN FINLAND	male
HG00182	1000 GENOMES PROJECT - FINNISH IN FINLAND	male
HG00183	1000 GENOMES PROJECT - FINNISH IN FINLAND	male
HG00185	1000 GENOMES PROJECT - FINNISH IN FINLAND	male
HG00186	1000 GENOMES PROJECT - FINNISH IN FINLAND	male
HG00187	1000 GENOMES PROJECT - FINNISH IN FINLAND	male
HG00188	1000 GENOMES PROJECT - FINNISH IN FINLAND	male
HG00189	1000 GENOMES PROJECT - FINNISH IN FINLAND	male
HG00190	1000 GENOMES PROJECT - FINNISH IN FINLAND	male
HG00231	1000 GENOMES PROJECT - BRITISH FROM ENGLAND AND SCOTLAND, UK	female
HG00232	1000 GENOMES PROJECT - BRITISH FROM ENGLAND AND SCOTLAND, UK	female
HG00233	1000 GENOMES PROJECT - BRITISH FROM ENGLAND AND SCOTLAND, UK	female
HG00234	1000 GENOMES PROJECT - BRITISH FROM ENGLAND AND SCOTLAND, UK	male
HG00235	1000 GENOMES PROJECT - BRITISH FROM ENGLAND AND SCOTLAND, UK	female
HG00236	1000 GENOMES PROJECT - BRITISH FROM ENGLAND AND SCOTLAND, UK	female
HG00237	1000 GENOMES PROJECT - BRITISH FROM ENGLAND AND SCOTLAND, UK	female
HG00238	1000 GENOMES PROJECT - BRITISH FROM ENGLAND AND SCOTLAND, UK	female
HG00239	1000 GENOMES PROJECT - BRITISH FROM ENGLAND AND SCOTLAND, UK	female
HG00240	1000 GENOMES PROJECT - BRITISH FROM ENGLAND AND SCOTLAND, UK	female
HG00242	1000 GENOMES PROJECT - BRITISH FROM ENGLAND AND SCOTLAND, UK	male
HG00243	1000 GENOMES PROJECT - BRITISH FROM ENGLAND AND SCOTLAND, UK	male
HG00244	1000 GENOMES PROJECT - BRITISH FROM ENGLAND AND SCOTLAND, UK	male
HG00245	1000 GENOMES PROJECT - BRITISH FROM ENGLAND AND SCOTLAND, UK	female
HG00246	1000 GENOMES PROJECT - BRITISH FROM ENGLAND AND SCOTLAND, UK	male
HG00250	1000 GENOMES PROJECT - BRITISH FROM ENGLAND AND SCOTLAND, UK	female
HG00251	1000 GENOMES PROJECT - BRITISH FROM ENGLAND AND SCOTLAND, UK	male
HG00252	1000 GENOMES PROJECT - BRITISH FROM ENGLAND AND SCOTLAND, UK	male
HG00253	1000 GENOMES PROJECT - BRITISH FROM ENGLAND AND SCOTLAND, UK	female
HG00254	1000 GENOMES PROJECT - BRITISH FROM ENGLAND AND SCOTLAND, UK	female
HG00255	1000 GENOMES PROJECT - BRITISH FROM ENGLAND AND SCOTLAND, UK	female
HG00256	1000 GENOMES PROJECT - BRITISH FROM ENGLAND AND SCOTLAND, UK	male
HG00257	1000 GENOMES PROJECT - BRITISH FROM ENGLAND AND SCOTLAND, UK	female
HG00258	1000 GENOMES PROJECT - BRITISH FROM ENGLAND AND SCOTLAND, UK	female
HG00259	1000 GENOMES PROJECT - BRITISH FROM ENGLAND AND SCOTLAND, UK	female
HG00260	1000 GENOMES PROJECT - BRITISH FROM ENGLAND AND SCOTLAND, UK	male
HG00261	1000 GENOMES PROJECT - BRITISH FROM ENGLAND AND SCOTLAND, UK	female
HG00262	1000 GENOMES PROJECT - BRITISH FROM ENGLAND AND SCOTLAND, UK	female
HG00263	1000 GENOMES PROJECT - BRITISH FROM ENGLAND AND SCOTLAND, UK	female
HG00264	1000 GENOMES PROJECT - BRITISH FROM ENGLAND AND SCOTLAND, UK	male
HG00265	1000 GENOMES PROJECT - BRITISH FROM ENGLAND AND SCOTLAND, UK	male
HG00266	1000 GENOMES PROJECT - FINNISH IN FINLAND	female
HG00267	1000 GENOMES PROJECT - FINNISH IN FINLAND	male
HG00268	1000 GENOMES PROJECT - FINNISH IN FINLAND	female
HG00269	1000 GENOMES PROJECT - FINNISH IN FINLAND	female
HG00271	1000 GENOMES PROJECT - FINNISH IN FINLAND	male
HG00272	1000 GENOMES PROJECT - FINNISH IN FINLAND	female
HG00273	1000 GENOMES PROJECT - FINNISH IN FINLAND	male
HG00274	1000 GENOMES PROJECT - FINNISH IN FINLAND	female
HG00275	1000 GENOMES PROJECT - FINNISH IN FINLAND	female
HG00276	1000 GENOMES PROJECT - FINNISH IN FINLAND	female
HG00277	1000 GENOMES PROJECT - FINNISH IN FINLAND	male
HG00278	1000 GENOMES PROJECT - FINNISH IN FINLAND	male
HG00280	1000 GENOMES PROJECT - FINNISH IN FINLAND	male
HG00281	1000 GENOMES PROJECT - FINNISH IN FINLAND	female
HG00282	1000 GENOMES PROJECT - FINNISH IN FINLAND	female
HG00284	1000 GENOMES PROJECT - FINNISH IN FINLAND	male
HG00285	1000 GENOMES PROJECT - FINNISH IN FINLAND	female
HG00288	1000 GENOMES PROJECT - FINNISH IN FINLAND	female
HG00290	1000 GENOMES PROJECT - FINNISH IN FINLAND	male
HG00304	1000 GENOMES PROJECT - FINNISH IN FINLAND	female
HG00306	1000 GENOMES PROJECT - FINNISH IN FINLAND	female
HG00308	1000 GENOMES PROJECT - FINNISH IN FINLAND	male
HG00309	1000 GENOMES PROJECT - FINNISH IN FINLAND	female
HG00310	1000 GENOMES PROJECT - FINNISH IN FINLAND	male
HG00311	1000 GENOMES PROJECT - FINNISH IN FINLAND	male
HG00313	1000 GENOMES PROJECT - FINNISH IN FINLAND	female
HG00315	1000 GENOMES PROJECT - FINNISH IN FINLAND	female
HG00318	1000 GENOMES PROJECT - FINNISH IN FINLAND	female
HG00319	1000 GENOMES PROJECT - FINNISH IN FINLAND	female
HG00320	1000 GENOMES PROJECT - FINNISH IN FINLAND	female
HG00321	1000 GENOMES PROJECT - FINNISH IN FINLAND	male
HG00323	1000 GENOMES PROJECT - FINNISH IN FINLAND	female
HG00324	1000 GENOMES PROJECT - FINNISH IN FINLAND	female
HG00325	1000 GENOMES PROJECT - FINNISH IN FINLAND	male
HG00326	1000 GENOMES PROJECT - FINNISH IN FINLAND	female
HG00327	1000 GENOMES PROJECT - FINNISH IN FINLAND	female
HG00328	1000 GENOMES PROJECT - FINNISH IN FINLAND	female
HG00329	1000 GENOMES PROJECT - FINNISH IN FINLAND	male
HG00330	1000 GENOMES PROJECT - FINNISH IN FINLAND	female
HG00331	1000 GENOMES PROJECT - FINNISH IN FINLAND	female
HG00332	1000 GENOMES PROJECT - FINNISH IN FINLAND	female
HG00334	1000 GENOMES PROJECT - FINNISH IN FINLAND	female
HG00335	1000 GENOMES PROJECT - FINNISH IN FINLAND	male
HG00336	1000 GENOMES PROJECT - FINNISH IN FINLAND	male
HG00337	1000 GENOMES PROJECT - FINNISH IN FINLAND	female
HG00338	1000 GENOMES PROJECT - FINNISH IN FINLAND	male
HG00339	1000 GENOMES PROJECT - FINNISH IN FINLAND	female
HG00341	1000 GENOMES PROJECT - FINNISH IN FINLAND	male
HG00342	1000 GENOMES PROJECT - FINNISH IN FINLAND	male
HG00343	1000 GENOMES PROJECT - FINNISH IN FINLAND	female
HG00344	1000 GENOMES PROJECT - FINNISH IN FINLAND	female
HG00345	1000 GENOMES PROJECT - FINNISH IN FINLAND	male
HG00346	1000 GENOMES PROJECT - FINNISH IN FINLAND	female
HG00349	1000 GENOMES PROJECT - FINNISH IN FINLAND	female
HG00350	1000 GENOMES PROJECT - FINNISH IN FINLAND	female
HG00351	1000 GENOMES PROJECT - FINNISH IN FINLAND	male
HG00353	1000 GENOMES PROJECT - FINNISH IN FINLAND	female
HG00355	1000 GENOMES PROJECT - FINNISH IN FINLAND	female
HG00356	1000 GENOMES PROJECT - FINNISH IN FINLAND	female
HG00357	1000 GENOMES PROJECT - FINNISH IN FINLAND	female
HG00358	1000 GENOMES PROJECT - FINNISH IN FINLAND	male
HG00360	1000 GENOMES PROJECT - FINNISH IN FINLAND	male
HG00361	1000 GENOMES PROJECT - FINNISH IN FINLAND	female
HG00362	1000 GENOMES PROJECT - FINNISH IN FINLAND	female
HG00364	1000 GENOMES PROJECT - FINNISH IN FINLAND	female
HG00365	1000 GENOMES PROJECT - FINNISH IN FINLAND	female
HG00366	1000 GENOMES PROJECT - FINNISH IN FINLAND	male
HG00367	1000 GENOMES PROJECT - FINNISH IN FINLAND	female
HG00368	1000 GENOMES PROJECT - FINNISH IN FINLAND	female
HG00369	1000 GENOMES PROJECT - FINNISH IN FINLAND	male
HG00371	1000 GENOMES PROJECT - FINNISH IN FINLAND	male
HG00372	1000 GENOMES PROJECT - FINNISH IN FINLAND	male
HG00373	1000 GENOMES PROJECT - FINNISH IN FINLAND	female
HG00375	1000 GENOMES PROJECT - FINNISH IN FINLAND	male
HG00376	1000 GENOMES PROJECT - FINNISH IN FINLAND	female
HG00378	1000 GENOMES PROJECT - FINNISH IN FINLAND	female
HG00379	1000 GENOMES PROJECT - FINNISH IN FINLAND	female
HG00380	1000 GENOMES PROJECT - FINNISH IN FINLAND	female
HG00381	1000 GENOMES PROJECT - FINNISH IN FINLAND	female
HG00382	1000 GENOMES PROJECT - FINNISH IN FINLAND	male
HG00383	1000 GENOMES PROJECT - FINNISH IN FINLAND	female
HG00384	1000 GENOMES PROJECT - FINNISH IN FINLAND	female
HG00403	1000 GENOMES PROJECT - HAN CHINESE SOUTH, CHINA	male
HG00404	1000 GENOMES PROJECT - HAN CHINESE SOUTH, CHINA	female
HG00405	1000 GENOMES PROJECT - HAN CHINESE SOUTH, CHINA	female
HG00406	1000 GENOMES PROJECT - HAN CHINESE SOUTH, CHINA	male
HG00407	1000 GENOMES PROJECT - HAN CHINESE SOUTH, CHINA	female
HG00408	1000 GENOMES PROJECT - HAN CHINESE SOUTH, CHINA	female
HG00409	1000 GENOMES PROJECT - HAN CHINESE SOUTH, CHINA	male
HG00410	1000 GENOMES PROJECT - HAN CHINESE SOUTH, CHINA	female
HG00418	1000 GENOMES PROJECT - HAN CHINESE SOUTH, CHINA	male
HG00419	1000 GENOMES PROJECT - HAN CHINESE SOUTH, CHINA	female
HG00420	1000 GENOMES PROJECT - HAN CHINESE SOUTH, CHINA	male
HG00421	1000 GENOMES PROJECT - HAN CHINESE SOUTH, CHINA	male
HG00422	1000 GENOMES PROJECT - HAN CHINESE SOUTH, CHINA	female
HG00423	1000 GENOMES PROJECT - HAN CHINESE SOUTH, CHINA	female
HG00427	1000 GENOMES PROJECT - HAN CHINESE SOUTH, CHINA	male
HG00428	1000 GENOMES PROJECT - HAN CHINESE SOUTH, CHINA	female
HG00429	1000 GENOMES PROJECT - HAN CHINESE SOUTH, CHINA	male
HG00436	1000 GENOMES PROJECT - HAN CHINESE SOUTH, CHINA	male
HG00437	1000 GENOMES PROJECT - HAN CHINESE SOUTH, CHINA	female
HG00438	1000 GENOMES PROJECT - HAN CHINESE SOUTH, CHINA	female
HG00442	1000 GENOMES PROJECT - HAN CHINESE SOUTH, CHINA	male
HG00443	1000 GENOMES PROJECT - HAN CHINESE SOUTH, CHINA	female
HG00444	1000 GENOMES PROJECT - HAN CHINESE SOUTH, CHINA	male
HG00445	1000 GENOMES PROJECT - HAN CHINESE SOUTH, CHINA	male
HG00446	1000 GENOMES PROJECT - HAN CHINESE SOUTH, CHINA	female
HG00447	1000 GENOMES PROJECT - HAN CHINESE SOUTH, CHINA	female
HG00448	1000 GENOMES PROJECT - HAN CHINESE SOUTH, CHINA	male
HG00449	1000 GENOMES PROJECT - HAN CHINESE SOUTH, CHINA	female
HG00450	1000 GENOMES PROJECT - HAN CHINESE SOUTH, CHINA	female
HG00451	1000 GENOMES PROJECT - HAN CHINESE SOUTH, CHINA	male
HG00452	1000 GENOMES PROJECT - HAN CHINESE SOUTH, CHINA	female
HG00453	1000 GENOMES PROJECT - HAN CHINESE SOUTH, CHINA	female
HG00457	1000 GENOMES PROJECT - HAN CHINESE SOUTH, CHINA	male
HG00458	1000 GENOMES PROJECT - HAN CHINESE SOUTH, CHINA	female
HG00459	1000 GENOMES PROJECT - HAN CHINESE SOUTH, CHINA	male
HG00463	1000 GENOMES PROJECT - HAN CHINESE SOUTH, CHINA	male
HG00464	1000 GENOMES PROJECT - HAN CHINESE SOUTH, CHINA	female
HG00465	1000 GENOMES PROJECT - HAN CHINESE SOUTH, CHINA	male
HG00472	1000 GENOMES PROJECT - HAN CHINESE SOUTH, CHINA	male
HG00473	1000 GENOMES PROJECT - HAN CHINESE SOUTH, CHINA	female
HG00474	1000 GENOMES PROJECT - HAN CHINESE SOUTH, CHINA	male
HG00475	1000 GENOMES PROJECT - HAN CHINESE SOUTH, CHINA	male
HG00476	1000 GENOMES PROJECT - HAN CHINESE SOUTH, CHINA	female
HG00477	1000 GENOMES PROJECT - HAN CHINESE SOUTH, CHINA	male
HG00478	1000 GENOMES PROJECT - HAN CHINESE SOUTH, CHINA	male
HG00479	1000 GENOMES PROJECT - HAN CHINESE SOUTH, CHINA	female
HG00480	1000 GENOMES PROJECT - HAN CHINESE SOUTH, CHINA	male
HG00500	1000 GENOMES PROJECT - HAN CHINESE SOUTH, CHINA	male
HG00501	1000 GENOMES PROJECT - HAN CHINESE SOUTH, CHINA	female
HG00502	1000 GENOMES PROJECT - HAN CHINESE SOUTH, CHINA	male
HG00512	1000 GENOMES PROJECT - HAN CHINESE SOUTH, CHINA	male
HG00513	1000 GENOMES PROJECT - HAN CHINESE SOUTH, CHINA	female
HG00514	1000 GENOMES PROJECT - HAN CHINESE SOUTH, CHINA	female
HG00524	1000 GENOMES PROJECT - HAN CHINESE SOUTH, CHINA	male
HG00525	1000 GENOMES PROJECT - HAN CHINESE SOUTH, CHINA	female
HG00526	1000 GENOMES PROJECT - HAN CHINESE SOUTH, CHINA	male
HG00530	1000 GENOMES PROJECT - HAN CHINESE SOUTH, CHINA	male
HG00531	1000 GENOMES PROJECT - HAN CHINESE SOUTH, CHINA	female
HG00532	1000 GENOMES PROJECT - HAN CHINESE SOUTH, CHINA	male
HG00533	1000 GENOMES PROJECT - HAN CHINESE SOUTH, CHINA	male
HG00534	1000 GENOMES PROJECT - HAN CHINESE SOUTH, CHINA	female
HG00535	1000 GENOMES PROJECT - HAN CHINESE SOUTH, CHINA	male
HG00536	1000 GENOMES PROJECT - HAN CHINESE SOUTH, CHINA	male
HG00537	1000 GENOMES PROJECT - HAN CHINESE SOUTH, CHINA	female
HG00538	1000 GENOMES PROJECT - HAN CHINESE SOUTH, CHINA	male
HG00542	1000 GENOMES PROJECT - HAN CHINESE SOUTH, CHINA	male
HG00543	1000 GENOMES PROJECT - HAN CHINESE SOUTH, CHINA	female
HG00544	1000 GENOMES PROJECT - HAN CHINESE SOUTH, CHINA	female
HG00551	1000 GENOMES PROJECT - PUERTO RICAN IN PUERTO RICO	female
HG00552	1000 GENOMES PROJECT - PUERTO RICAN IN PUERTO RICO	male
HG00553	1000 GENOMES PROJECT - PUERTO RICAN IN PUERTO RICO	male
HG00554	1000 GENOMES PROJECT - PUERTO RICAN IN PUERTO RICO	female
HG00555	1000 GENOMES PROJECT - PUERTO RICAN IN PUERTO RICO	female
HG00556	1000 GENOMES PROJECT - HAN CHINESE SOUTH, CHINA	male
HG00557	1000 GENOMES PROJECT - HAN CHINESE SOUTH, CHINA	female
HG00558	1000 GENOMES PROJECT - HAN CHINESE SOUTH, CHINA	female
HG00559	1000 GENOMES PROJECT - HAN CHINESE SOUTH, CHINA	male
HG00560	1000 GENOMES PROJECT - HAN CHINESE SOUTH, CHINA	female
HG00561	1000 GENOMES PROJECT - HAN CHINESE SOUTH, CHINA	female
HG00565	1000 GENOMES PROJECT - HAN CHINESE SOUTH, CHINA	male
HG00566	1000 GENOMES PROJECT - HAN CHINESE SOUTH, CHINA	female
HG00567	1000 GENOMES PROJECT - HAN CHINESE SOUTH, CHINA	male
HG00577	1000 GENOMES PROJECT - HAN CHINESE SOUTH, CHINA	male
HG00578	1000 GENOMES PROJECT - HAN CHINESE SOUTH, CHINA	female
HG00579	1000 GENOMES PROJECT - HAN CHINESE SOUTH, CHINA	female
HG00580	1000 GENOMES PROJECT - HAN CHINESE SOUTH, CHINA	male
HG00581	1000 GENOMES PROJECT - HAN CHINESE SOUTH, CHINA	female
HG00582	1000 GENOMES PROJECT - HAN CHINESE SOUTH, CHINA	female
HG00583	1000 GENOMES PROJECT - HAN CHINESE SOUTH, CHINA	male
HG00584	1000 GENOMES PROJECT - HAN CHINESE SOUTH, CHINA	female
HG00585	1000 GENOMES PROJECT - HAN CHINESE SOUTH, CHINA	female
HG00589	1000 GENOMES PROJECT - HAN CHINESE SOUTH, CHINA	male
HG00590	1000 GENOMES PROJECT - HAN CHINESE SOUTH, CHINA	female
HG00591	1000 GENOMES PROJECT - HAN CHINESE SOUTH, CHINA	male
HG00592	1000 GENOMES PROJECT - HAN CHINESE SOUTH, CHINA	male
HG00593	1000 GENOMES PROJECT - HAN CHINESE SOUTH, CHINA	female
HG00594	1000 GENOMES PROJECT - HAN CHINESE SOUTH, CHINA	male
HG00595	1000 GENOMES PROJECT - HAN CHINESE SOUTH, CHINA	male
HG00596	1000 GENOMES PROJECT - HAN CHINESE SOUTH, CHINA	female
HG00597	1000 GENOMES PROJECT - HAN CHINESE SOUTH, CHINA	female
HG00598	1000 GENOMES PROJECT - HAN CHINESE SOUTH, CHINA	male
HG00599	1000 GENOMES PROJECT - HAN CHINESE SOUTH, CHINA	female
HG00607	1000 GENOMES PROJECT - HAN CHINESE SOUTH, CHINA	male
HG00608	1000 GENOMES PROJECT - HAN CHINESE SOUTH, CHINA	female
HG00609	1000 GENOMES PROJECT - HAN CHINESE SOUTH, CHINA	male
HG00610	1000 GENOMES PROJECT - HAN CHINESE SOUTH, CHINA	male
HG00611	1000 GENOMES PROJECT - HAN CHINESE SOUTH, CHINA	female
HG00612	1000 GENOMES PROJECT - HAN CHINESE SOUTH, CHINA	female
HG00613	1000 GENOMES PROJECT - HAN CHINESE SOUTH, CHINA	male
HG00614	1000 GENOMES PROJECT - HAN CHINESE SOUTH, CHINA	female
HG00615	1000 GENOMES PROJECT - HAN CHINESE SOUTH, CHINA	female
HG00619	1000 GENOMES PROJECT - HAN CHINESE SOUTH, CHINA	male
HG00620	1000 GENOMES PROJECT - HAN CHINESE SOUTH, CHINA	female
HG00621	1000 GENOMES PROJECT - HAN CHINESE SOUTH, CHINA	male
HG00622	1000 GENOMES PROJECT - HAN CHINESE SOUTH, CHINA	male
HG00623	1000 GENOMES PROJECT - HAN CHINESE SOUTH, CHINA	female
HG00625	1000 GENOMES PROJECT - HAN CHINESE SOUTH, CHINA	male
HG00626	1000 GENOMES PROJECT - HAN CHINESE SOUTH, CHINA	female
HG00627	1000 GENOMES PROJECT - HAN CHINESE SOUTH, CHINA	male
HG00628	1000 GENOMES PROJECT - HAN CHINESE SOUTH, CHINA	male
HG00629	1000 GENOMES PROJECT - HAN CHINESE SOUTH, CHINA	female
HG00630	1000 GENOMES PROJECT - HAN CHINESE SOUTH, CHINA	male
HG00631	1000 GENOMES PROJECT - HAN CHINESE SOUTH, CHINA	male
HG00632	1000 GENOMES PROJECT - HAN CHINESE SOUTH, CHINA	female
HG00634	1000 GENOMES PROJECT - HAN CHINESE SOUTH, CHINA	male
HG00635	1000 GENOMES PROJECT - HAN CHINESE SOUTH, CHINA	female
HG00636	1000 GENOMES PROJECT - HAN CHINESE SOUTH, CHINA	male
HG00637	1000 GENOMES PROJECT - PUERTO RICAN IN PUERTO RICO	male
HG00638	1000 GENOMES PROJECT - PUERTO RICAN IN PUERTO RICO	female
HG00639	1000 GENOMES PROJECT - PUERTO RICAN IN PUERTO RICO	female
HG00640	1000 GENOMES PROJECT - PUERTO RICAN IN PUERTO RICO	male
HG00641	1000 GENOMES PROJECT - PUERTO RICAN IN PUERTO RICO	female
HG00642	1000 GENOMES PROJECT - PUERTO RICAN IN PUERTO RICO	male
HG00650	1000 GENOMES PROJECT - HAN CHINESE SOUTH, CHINA	male
HG00651	1000 GENOMES PROJECT - HAN CHINESE SOUTH, CHINA	female
HG00652	1000 GENOMES PROJECT - HAN CHINESE SOUTH, CHINA	female
HG00653	1000 GENOMES PROJECT - HAN CHINESE SOUTH, CHINA	male
HG00654	1000 GENOMES PROJECT - HAN CHINESE SOUTH, CHINA	female
HG00655	1000 GENOMES PROJECT - HAN CHINESE SOUTH, CHINA	female
HG00656	1000 GENOMES PROJECT - HAN CHINESE SOUTH, CHINA	male
HG00657	1000 GENOMES PROJECT - HAN CHINESE SOUTH, CHINA	female
HG00658	1000 GENOMES PROJECT - HAN CHINESE SOUTH, CHINA	male
HG00662	1000 GENOMES PROJECT - HAN CHINESE SOUTH, CHINA	male
HG00663	1000 GENOMES PROJECT - HAN CHINESE SOUTH, CHINA	female
HG00664	1000 GENOMES PROJECT - HAN CHINESE SOUTH, CHINA	male
HG00671	1000 GENOMES PROJECT - HAN CHINESE SOUTH, CHINA	male
HG00672	1000 GENOMES PROJECT - HAN CHINESE SOUTH, CHINA	female
HG00673	1000 GENOMES PROJECT - HAN CHINESE SOUTH, CHINA	male
HG00674	1000 GENOMES PROJECT - HAN CHINESE SOUTH, CHINA	male
HG00675	1000 GENOMES PROJECT - HAN CHINESE SOUTH, CHINA	female
HG00683	1000 GENOMES PROJECT - HAN CHINESE SOUTH, CHINA	male
HG00684	1000 GENOMES PROJECT - HAN CHINESE SOUTH, CHINA	female
HG00685	1000 GENOMES PROJECT - HAN CHINESE SOUTH, CHINA	male
HG00689	1000 GENOMES PROJECT - HAN CHINESE SOUTH, CHINA	male
HG00690	1000 GENOMES PROJECT - HAN CHINESE SOUTH, CHINA	female
HG00691	1000 GENOMES PROJECT - HAN CHINESE SOUTH, CHINA	male
HG00692	1000 GENOMES PROJECT - HAN CHINESE SOUTH, CHINA	male
HG00693	1000 GENOMES PROJECT - HAN CHINESE SOUTH, CHINA	female
HG00694	1000 GENOMES PROJECT - HAN CHINESE SOUTH, CHINA	male
HG00698	1000 GENOMES PROJECT - HAN CHINESE SOUTH, CHINA	male
HG00699	1000 GENOMES PROJECT - HAN CHINESE SOUTH, CHINA	female
HG00700	1000 GENOMES PROJECT - HAN CHINESE SOUTH, CHINA	female
HG00701	1000 GENOMES PROJECT - HAN CHINESE SOUTH, CHINA	male
HG00702	1000 GENOMES PROJECT - HAN CHINESE SOUTH, CHINA	female
HG00703	1000 GENOMES PROJECT - HAN CHINESE SOUTH, CHINA	male
HG00704	1000 GENOMES PROJECT - HAN CHINESE SOUTH, CHINA	male
HG00705	1000 GENOMES PROJECT - HAN CHINESE SOUTH, CHINA	female
HG00706	1000 GENOMES PROJECT - HAN CHINESE SOUTH, CHINA	male
HG00707	1000 GENOMES PROJECT - HAN CHINESE SOUTH, CHINA	male
HG00708	1000 GENOMES PROJECT - HAN CHINESE SOUTH, CHINA	female
HG00709	1000 GENOMES PROJECT - HAN CHINESE SOUTH, CHINA	male
HG00717	1000 GENOMES PROJECT - HAN CHINESE SOUTH, CHINA	female
HG00728	1000 GENOMES PROJECT - HAN CHINESE SOUTH, CHINA	male
HG00729	1000 GENOMES PROJECT - HAN CHINESE SOUTH, CHINA	female
HG00731	1000 GENOMES PROJECT - PUERTO RICAN IN PUERTO RICO	male
HG00732	1000 GENOMES PROJECT - PUERTO RICAN IN PUERTO RICO	female
HG00733	1000 GENOMES PROJECT - PUERTO RICAN IN PUERTO RICO	female
HG00734	1000 GENOMES PROJECT - PUERTO RICAN IN PUERTO RICO	female
HG00735	1000 GENOMES PROJECT - PUERTO RICAN IN PUERTO RICO	female
HG00736	1000 GENOMES PROJECT - PUERTO RICAN IN PUERTO RICO	male
HG00737	1000 GENOMES PROJECT - PUERTO RICAN IN PUERTO RICO	female
HG00738	1000 GENOMES PROJECT - PUERTO RICAN IN PUERTO RICO	male
HG00739	1000 GENOMES PROJECT - PUERTO RICAN IN PUERTO RICO	male
HG00740	1000 GENOMES PROJECT - PUERTO RICAN IN PUERTO RICO	female
HG00741	1000 GENOMES PROJECT - PUERTO RICAN IN PUERTO RICO	female
HG00742	1000 GENOMES PROJECT - PUERTO RICAN IN PUERTO RICO	male
HG00743	1000 GENOMES PROJECT - PUERTO RICAN IN PUERTO RICO	female
HG00759	1000 GENOMES PROJECT - CHINESE DAI IN XISHUANGBANNA, CHINA	female
HG00766	1000 GENOMES PROJECT - CHINESE DAI IN XISHUANGBANNA, CHINA	female
HG00844	1000 GENOMES PROJECT - CHINESE DAI IN XISHUANGBANNA, CHINA	male
HG00851	1000 GENOMES PROJECT - CHINESE DAI IN XISHUANGBANNA, CHINA	female
HG00864	1000 GENOMES PROJECT - CHINESE DAI IN XISHUANGBANNA, CHINA	female
HG00867	1000 GENOMES PROJECT - CHINESE DAI IN XISHUANGBANNA, CHINA	female
HG00879	1000 GENOMES PROJECT - CHINESE DAI IN XISHUANGBANNA, CHINA	female
HG00881	1000 GENOMES PROJECT - CHINESE DAI IN XISHUANGBANNA, CHINA	male
HG00956	1000 GENOMES PROJECT - CHINESE DAI IN XISHUANGBANNA, CHINA	female
HG00978	1000 GENOMES PROJECT - CHINESE DAI IN XISHUANGBANNA, CHINA	female
HG00982	1000 GENOMES PROJECT - CHINESE DAI IN XISHUANGBANNA, CHINA	male
HG01028	1000 GENOMES PROJECT - CHINESE DAI IN XISHUANGBANNA, CHINA	male
HG01029	1000 GENOMES PROJECT - CHINESE DAI IN XISHUANGBANNA, CHINA	female
HG01031	1000 GENOMES PROJECT - CHINESE DAI IN XISHUANGBANNA, CHINA	male
HG01046	1000 GENOMES PROJECT - CHINESE DAI IN XISHUANGBANNA, CHINA	female
HG01047	1000 GENOMES PROJECT - PUERTO RICAN IN PUERTO RICO	male
HG01048	1000 GENOMES PROJECT - PUERTO RICAN IN PUERTO RICO	male
HG01049	1000 GENOMES PROJECT - PUERTO RICAN IN PUERTO RICO	female
HG01050	1000 GENOMES PROJECT - PUERTO RICAN IN PUERTO RICO	female
HG01051	1000 GENOMES PROJECT - PUERTO RICAN IN PUERTO RICO	male
HG01052	1000 GENOMES PROJECT - PUERTO RICAN IN PUERTO RICO	female
HG01053	1000 GENOMES PROJECT - PUERTO RICAN IN PUERTO RICO	female
HG01054	1000 GENOMES PROJECT - PUERTO RICAN IN PUERTO RICO	male
HG01055	1000 GENOMES PROJECT - PUERTO RICAN IN PUERTO RICO	female
HG01056	1000 GENOMES PROJECT - PUERTO RICAN IN PUERTO RICO	male
HG01058	1000 GENOMES PROJECT - PUERTO RICAN IN PUERTO RICO	female
HG01060	1000 GENOMES PROJECT - PUERTO RICAN IN PUERTO RICO	male
HG01061	1000 GENOMES PROJECT - PUERTO RICAN IN PUERTO RICO	female
HG01062	1000 GENOMES PROJECT - PUERTO RICAN IN PUERTO RICO	female
HG01063	1000 GENOMES PROJECT - PUERTO RICAN IN PUERTO RICO	male
HG01064	1000 GENOMES PROJECT - PUERTO RICAN IN PUERTO RICO	female
HG01066	1000 GENOMES PROJECT - PUERTO RICAN IN PUERTO RICO	male
HG01067	1000 GENOMES PROJECT - PUERTO RICAN IN PUERTO RICO	female
HG01068	1000 GENOMES PROJECT - PUERTO RICAN IN PUERTO RICO	female
HG01069	1000 GENOMES PROJECT - PUERTO RICAN IN PUERTO RICO	male
HG01070	1000 GENOMES PROJECT - PUERTO RICAN IN PUERTO RICO	female
HG01071	1000 GENOMES PROJECT - PUERTO RICAN IN PUERTO RICO	female
HG01072	1000 GENOMES PROJECT - PUERTO RICAN IN PUERTO RICO	male
HG01073	1000 GENOMES PROJECT - PUERTO RICAN IN PUERTO RICO	female
HG01074	1000 GENOMES PROJECT - PUERTO RICAN IN PUERTO RICO	male
HG01075	1000 GENOMES PROJECT - PUERTO RICAN IN PUERTO RICO	male
HG01077	1000 GENOMES PROJECT - PUERTO RICAN IN PUERTO RICO	female
HG01079	1000 GENOMES PROJECT - PUERTO RICAN IN PUERTO RICO	male
HG01080	1000 GENOMES PROJECT - PUERTO RICAN IN PUERTO RICO	female
HG01081	1000 GENOMES PROJECT - PUERTO RICAN IN PUERTO RICO	female
HG01082	1000 GENOMES PROJECT - PUERTO RICAN IN PUERTO RICO	male
HG01083	1000 GENOMES PROJECT - PUERTO RICAN IN PUERTO RICO	female
HG01084	1000 GENOMES PROJECT - PUERTO RICAN IN PUERTO RICO	female
HG01085	1000 GENOMES PROJECT - PUERTO RICAN IN PUERTO RICO	male
HG01086	1000 GENOMES PROJECT - PUERTO RICAN IN PUERTO RICO	female
HG01087	1000 GENOMES PROJECT - PUERTO RICAN IN PUERTO RICO	female
HG01088	1000 GENOMES PROJECT - PUERTO RICAN IN PUERTO RICO	male
HG01089	1000 GENOMES PROJECT - PUERTO RICAN IN PUERTO RICO	female
HG01092	1000 GENOMES PROJECT - PUERTO RICAN IN PUERTO RICO	female
HG01094	1000 GENOMES PROJECT - PUERTO RICAN IN PUERTO RICO	male
HG01095	1000 GENOMES PROJECT - PUERTO RICAN IN PUERTO RICO	female
HG01096	1000 GENOMES PROJECT - PUERTO RICAN IN PUERTO RICO	male
HG01097	1000 GENOMES PROJECT - PUERTO RICAN IN PUERTO RICO	male
HG01098	1000 GENOMES PROJECT - PUERTO RICAN IN PUERTO RICO	female
HG01099	1000 GENOMES PROJECT - PUERTO RICAN IN PUERTO RICO	male
HG01100	1000 GENOMES PROJECT - PUERTO RICAN IN PUERTO RICO	female
HG01101	1000 GENOMES PROJECT - PUERTO RICAN IN PUERTO RICO	male
HG01102	1000 GENOMES PROJECT - PUERTO RICAN IN PUERTO RICO	female
HG01103	1000 GENOMES PROJECT - PUERTO RICAN IN PUERTO RICO	female
HG01104	1000 GENOMES PROJECT - PUERTO RICAN IN PUERTO RICO	male
HG01105	1000 GENOMES PROJECT - PUERTO RICAN IN PUERTO RICO	female
HG01106	1000 GENOMES PROJECT - PUERTO RICAN IN PUERTO RICO	male
HG01107	1000 GENOMES PROJECT - PUERTO RICAN IN PUERTO RICO	male
HG01108	1000 GENOMES PROJECT - PUERTO RICAN IN PUERTO RICO	female
HG01109	1000 GENOMES PROJECT - PUERTO RICAN IN PUERTO RICO	male
HG01110	1000 GENOMES PROJECT - PUERTO RICAN IN PUERTO RICO	male
HG01111	1000 GENOMES PROJECT - PUERTO RICAN IN PUERTO RICO	female
HG01112	1000 GENOMES PROJECT - COLOMBIAN IN MEDELLIN, COLOMBIA	male
HG01113	1000 GENOMES PROJECT - COLOMBIAN IN MEDELLIN, COLOMBIA	female
HG01114	1000 GENOMES PROJECT - COLOMBIAN IN MEDELLIN, COLOMBIA	female
HG01119	1000 GENOMES PROJECT - COLOMBIAN IN MEDELLIN, COLOMBIA	female
HG01121	1000 GENOMES PROJECT - COLOMBIAN IN MEDELLIN, COLOMBIA	male
HG01122	1000 GENOMES PROJECT - COLOMBIAN IN MEDELLIN, COLOMBIA	female
HG01124	1000 GENOMES PROJECT - COLOMBIAN IN MEDELLIN, COLOMBIA	male
HG01125	1000 GENOMES PROJECT - COLOMBIAN IN MEDELLIN, COLOMBIA	female
HG01126	1000 GENOMES PROJECT - COLOMBIAN IN MEDELLIN, COLOMBIA	male
HG01130	1000 GENOMES PROJECT - COLOMBIAN IN MEDELLIN, COLOMBIA	male
HG01131	1000 GENOMES PROJECT - COLOMBIAN IN MEDELLIN, COLOMBIA	female
HG01133	1000 GENOMES PROJECT - COLOMBIAN IN MEDELLIN, COLOMBIA	male
HG01134	1000 GENOMES PROJECT - COLOMBIAN IN MEDELLIN, COLOMBIA	female
HG01135	1000 GENOMES PROJECT - COLOMBIAN IN MEDELLIN, COLOMBIA	male
HG01136	1000 GENOMES PROJECT - COLOMBIAN IN MEDELLIN, COLOMBIA	male
HG01137	1000 GENOMES PROJECT - COLOMBIAN IN MEDELLIN, COLOMBIA	female
HG01138	1000 GENOMES PROJECT - COLOMBIAN IN MEDELLIN, COLOMBIA	male
HG01139	1000 GENOMES PROJECT - COLOMBIAN IN MEDELLIN, COLOMBIA	male
HG01140	1000 GENOMES PROJECT - COLOMBIAN IN MEDELLIN, COLOMBIA	female
HG01141	1000 GENOMES PROJECT - COLOMBIAN IN MEDELLIN, COLOMBIA	female
HG01142	1000 GENOMES PROJECT - COLOMBIAN IN MEDELLIN, COLOMBIA	male
HG01148	1000 GENOMES PROJECT - COLOMBIAN IN MEDELLIN, COLOMBIA	male
HG01149	1000 GENOMES PROJECT - COLOMBIAN IN MEDELLIN, COLOMBIA	female
HG01150	1000 GENOMES PROJECT - COLOMBIAN IN MEDELLIN, COLOMBIA	female
HG01161	1000 GENOMES PROJECT - PUERTO RICAN IN PUERTO RICO	male
HG01162	1000 GENOMES PROJECT - PUERTO RICAN IN PUERTO RICO	female
HG01164	1000 GENOMES PROJECT - PUERTO RICAN IN PUERTO RICO	male
HG01167	1000 GENOMES PROJECT - PUERTO RICAN IN PUERTO RICO	male
HG01168	1000 GENOMES PROJECT - PUERTO RICAN IN PUERTO RICO	female
HG01169	1000 GENOMES PROJECT - PUERTO RICAN IN PUERTO RICO	female
HG01170	1000 GENOMES PROJECT - PUERTO RICAN IN PUERTO RICO	male
HG01171	1000 GENOMES PROJECT - PUERTO RICAN IN PUERTO RICO	female
HG01172	1000 GENOMES PROJECT - PUERTO RICAN IN PUERTO RICO	male
HG01173	1000 GENOMES PROJECT - PUERTO RICAN IN PUERTO RICO	male
HG01174	1000 GENOMES PROJECT - PUERTO RICAN IN PUERTO RICO	female
HG01175	1000 GENOMES PROJECT - PUERTO RICAN IN PUERTO RICO	female
HG01176	1000 GENOMES PROJECT - PUERTO RICAN IN PUERTO RICO	male
HG01177	1000 GENOMES PROJECT - PUERTO RICAN IN PUERTO RICO	female
HG01178	1000 GENOMES PROJECT - PUERTO RICAN IN PUERTO RICO	male
HG01182	1000 GENOMES PROJECT - PUERTO RICAN IN PUERTO RICO	male
HG01183	1000 GENOMES PROJECT - PUERTO RICAN IN PUERTO RICO	female
HG01184	1000 GENOMES PROJECT - PUERTO RICAN IN PUERTO RICO	female
HG01187	1000 GENOMES PROJECT - PUERTO RICAN IN PUERTO RICO	male
HG01188	1000 GENOMES PROJECT - PUERTO RICAN IN PUERTO RICO	female
HG01189	1000 GENOMES PROJECT - PUERTO RICAN IN PUERTO RICO	male
HG01190	1000 GENOMES PROJECT - PUERTO RICAN IN PUERTO RICO	male
HG01191	1000 GENOMES PROJECT - PUERTO RICAN IN PUERTO RICO	female
HG01192	1000 GENOMES PROJECT - PUERTO RICAN IN PUERTO RICO	male
HG01197	1000 GENOMES PROJECT - PUERTO RICAN IN PUERTO RICO	male
HG01198	1000 GENOMES PROJECT - PUERTO RICAN IN PUERTO RICO	female
HG01199	1000 GENOMES PROJECT - PUERTO RICAN IN PUERTO RICO	male
HG01200	1000 GENOMES PROJECT - PUERTO RICAN IN PUERTO RICO	male
HG01204	1000 GENOMES PROJECT - PUERTO RICAN IN PUERTO RICO	male
HG01205	1000 GENOMES PROJECT - PUERTO RICAN IN PUERTO RICO	female
HG01206	1000 GENOMES PROJECT - PUERTO RICAN IN PUERTO RICO	male
HG01241	1000 GENOMES PROJECT - PUERTO RICAN IN PUERTO RICO	male
HG01242	1000 GENOMES PROJECT - PUERTO RICAN IN PUERTO RICO	female
HG01243	1000 GENOMES PROJECT - PUERTO RICAN IN PUERTO RICO	male
HG01247	1000 GENOMES PROJECT - PUERTO RICAN IN PUERTO RICO	male
HG01248	1000 GENOMES PROJECT - PUERTO RICAN IN PUERTO RICO	female
HG01249	1000 GENOMES PROJECT - PUERTO RICAN IN PUERTO RICO	female
HG01250	1000 GENOMES PROJECT - COLOMBIAN IN MEDELLIN, COLOMBIA	male
HG01251	1000 GENOMES PROJECT - COLOMBIAN IN MEDELLIN, COLOMBIA	female
HG01252	1000 GENOMES PROJECT - COLOMBIAN IN MEDELLIN, COLOMBIA	male
HG01253	1000 GENOMES PROJECT - COLOMBIAN IN MEDELLIN, COLOMBIA	male
HG01254	1000 GENOMES PROJECT - COLOMBIAN IN MEDELLIN, COLOMBIA	female
HG01255	1000 GENOMES PROJECT - COLOMBIAN IN MEDELLIN, COLOMBIA	male
HG01256	1000 GENOMES PROJECT - COLOMBIAN IN MEDELLIN, COLOMBIA	male
HG01257	1000 GENOMES PROJECT - COLOMBIAN IN MEDELLIN, COLOMBIA	female
HG01258	1000 GENOMES PROJECT - COLOMBIAN IN MEDELLIN, COLOMBIA	male
HG01259	1000 GENOMES PROJECT - COLOMBIAN IN MEDELLIN, COLOMBIA	male
HG01260	1000 GENOMES PROJECT - COLOMBIAN IN MEDELLIN, COLOMBIA	female
HG01261	1000 GENOMES PROJECT - COLOMBIAN IN MEDELLIN, COLOMBIA	male
HG01269	1000 GENOMES PROJECT - COLOMBIAN IN MEDELLIN, COLOMBIA	female
HG01271	1000 GENOMES PROJECT - COLOMBIAN IN MEDELLIN, COLOMBIA	male
HG01272	1000 GENOMES PROJECT - COLOMBIAN IN MEDELLIN, COLOMBIA	female
HG01273	1000 GENOMES PROJECT - COLOMBIAN IN MEDELLIN, COLOMBIA	male
HG01274	1000 GENOMES PROJECT - COLOMBIAN IN MEDELLIN, COLOMBIA	male
HG01275	1000 GENOMES PROJECT - COLOMBIAN IN MEDELLIN, COLOMBIA	female
HG01276	1000 GENOMES PROJECT - COLOMBIAN IN MEDELLIN, COLOMBIA	female
HG01277	1000 GENOMES PROJECT - COLOMBIAN IN MEDELLIN, COLOMBIA	male
HG01278	1000 GENOMES PROJECT - COLOMBIAN IN MEDELLIN, COLOMBIA	female
HG01279	1000 GENOMES PROJECT - COLOMBIAN IN MEDELLIN, COLOMBIA	female
HG01280	1000 GENOMES PROJECT - COLOMBIAN IN MEDELLIN, COLOMBIA	male
HG01281	1000 GENOMES PROJECT - COLOMBIAN IN MEDELLIN, COLOMBIA	female
HG01284	1000 GENOMES PROJECT - COLOMBIAN IN MEDELLIN, COLOMBIA	female
HG01286	1000 GENOMES PROJECT - PUERTO RICAN IN PUERTO RICO	male
HG01302	1000 GENOMES PROJECT - PUERTO RICAN IN PUERTO RICO	male
HG01303	1000 GENOMES PROJECT - PUERTO RICAN IN PUERTO RICO	female
HG01305	1000 GENOMES PROJECT - PUERTO RICAN IN PUERTO RICO	male
HG01308	1000 GENOMES PROJECT - PUERTO RICAN IN PUERTO RICO	male
HG01311	1000 GENOMES PROJECT - PUERTO RICAN IN PUERTO RICO	male
HG01312	1000 GENOMES PROJECT - PUERTO RICAN IN PUERTO RICO	female
HG01323	1000 GENOMES PROJECT - PUERTO RICAN IN PUERTO RICO	female
HG01325	1000 GENOMES PROJECT - PUERTO RICAN IN PUERTO RICO	male
HG01326	1000 GENOMES PROJECT - PUERTO RICAN IN PUERTO RICO	female
HG01334	1000 GENOMES PROJECT - BRITISH FROM ENGLAND AND SCOTLAND, UK	male
HG01341	1000 GENOMES PROJECT - COLOMBIAN IN MEDELLIN, COLOMBIA	male
HG01342	1000 GENOMES PROJECT - COLOMBIAN IN MEDELLIN, COLOMBIA	female
HG01343	1000 GENOMES PROJECT - COLOMBIAN IN MEDELLIN, COLOMBIA	female
HG01344	1000 GENOMES PROJECT - COLOMBIAN IN MEDELLIN, COLOMBIA	male
HG01345	1000 GENOMES PROJECT - COLOMBIAN IN MEDELLIN, COLOMBIA	female
HG01346	1000 GENOMES PROJECT - COLOMBIAN IN MEDELLIN, COLOMBIA	female
HG01347	1000 GENOMES PROJECT - COLOMBIAN IN MEDELLIN, COLOMBIA	male
HG01348	1000 GENOMES PROJECT - COLOMBIAN IN MEDELLIN, COLOMBIA	female
HG01349	1000 GENOMES PROJECT - COLOMBIAN IN MEDELLIN, COLOMBIA	female
HG01350	1000 GENOMES PROJECT - COLOMBIAN IN MEDELLIN, COLOMBIA	male
HG01351	1000 GENOMES PROJECT - COLOMBIAN IN MEDELLIN, COLOMBIA	female
HG01352	1000 GENOMES PROJECT - COLOMBIAN IN MEDELLIN, COLOMBIA	female
HG01353	1000 GENOMES PROJECT - COLOMBIAN IN MEDELLIN, COLOMBIA	male
HG01354	1000 GENOMES PROJECT - COLOMBIAN IN MEDELLIN, COLOMBIA	female
HG01355	1000 GENOMES PROJECT - COLOMBIAN IN MEDELLIN, COLOMBIA	female
HG01356	1000 GENOMES PROJECT - COLOMBIAN IN MEDELLIN, COLOMBIA	male
HG01357	1000 GENOMES PROJECT - COLOMBIAN IN MEDELLIN, COLOMBIA	female
HG01358	1000 GENOMES PROJECT - COLOMBIAN IN MEDELLIN, COLOMBIA	male
HG01359	1000 GENOMES PROJECT - COLOMBIAN IN MEDELLIN, COLOMBIA	male
HG01360	1000 GENOMES PROJECT - COLOMBIAN IN MEDELLIN, COLOMBIA	female
HG01361	1000 GENOMES PROJECT - COLOMBIAN IN MEDELLIN, COLOMBIA	female
HG01362	1000 GENOMES PROJECT - COLOMBIAN IN MEDELLIN, COLOMBIA	male
HG01363	1000 GENOMES PROJECT - COLOMBIAN IN MEDELLIN, COLOMBIA	female
HG01365	1000 GENOMES PROJECT - COLOMBIAN IN MEDELLIN, COLOMBIA	male
HG01366	1000 GENOMES PROJECT - COLOMBIAN IN MEDELLIN, COLOMBIA	female
HG01367	1000 GENOMES PROJECT - COLOMBIAN IN MEDELLIN, COLOMBIA	female
HG01369	1000 GENOMES PROJECT - COLOMBIAN IN MEDELLIN, COLOMBIA	female
HG01372	1000 GENOMES PROJECT - COLOMBIAN IN MEDELLIN, COLOMBIA	female
HG01374	1000 GENOMES PROJECT - COLOMBIAN IN MEDELLIN, COLOMBIA	male
HG01375	1000 GENOMES PROJECT - COLOMBIAN IN MEDELLIN, COLOMBIA	female
HG01376	1000 GENOMES PROJECT - COLOMBIAN IN MEDELLIN, COLOMBIA	female
HG01377	1000 GENOMES PROJECT - COLOMBIAN IN MEDELLIN, COLOMBIA	male
HG01378	1000 GENOMES PROJECT - COLOMBIAN IN MEDELLIN, COLOMBIA	female
HG01379	1000 GENOMES PROJECT - COLOMBIAN IN MEDELLIN, COLOMBIA	female
HG01383	1000 GENOMES PROJECT - COLOMBIAN IN MEDELLIN, COLOMBIA	male
HG01384	1000 GENOMES PROJECT - COLOMBIAN IN MEDELLIN, COLOMBIA	female
HG01385	1000 GENOMES PROJECT - COLOMBIAN IN MEDELLIN, COLOMBIA	female
HG01389	1000 GENOMES PROJECT - COLOMBIAN IN MEDELLIN, COLOMBIA	male
HG01390	1000 GENOMES PROJECT - COLOMBIAN IN MEDELLIN, COLOMBIA	female
HG01391	1000 GENOMES PROJECT - COLOMBIAN IN MEDELLIN, COLOMBIA	female
HG01392	1000 GENOMES PROJECT - PUERTO RICAN IN PUERTO RICO	male
HG01393	1000 GENOMES PROJECT - PUERTO RICAN IN PUERTO RICO	female
HG01395	1000 GENOMES PROJECT - PUERTO RICAN IN PUERTO RICO	male
HG01396	1000 GENOMES PROJECT - PUERTO RICAN IN PUERTO RICO	female
HG01398	1000 GENOMES PROJECT - PUERTO RICAN IN PUERTO RICO	male
HG01402	1000 GENOMES PROJECT - PUERTO RICAN IN PUERTO RICO	male
HG01403	1000 GENOMES PROJECT - PUERTO RICAN IN PUERTO RICO	female
HG01405	1000 GENOMES PROJECT - PUERTO RICAN IN PUERTO RICO	male
HG01412	1000 GENOMES PROJECT - PUERTO RICAN IN PUERTO RICO	male
HG01413	1000 GENOMES PROJECT - PUERTO RICAN IN PUERTO RICO	male
HG01414	1000 GENOMES PROJECT - PUERTO RICAN IN PUERTO RICO	female
HG01431	1000 GENOMES PROJECT - COLOMBIAN IN MEDELLIN, COLOMBIA	male
HG01432	1000 GENOMES PROJECT - COLOMBIAN IN MEDELLIN, COLOMBIA	female
HG01433	1000 GENOMES PROJECT - COLOMBIAN IN MEDELLIN, COLOMBIA	male
HG01435	1000 GENOMES PROJECT - COLOMBIAN IN MEDELLIN, COLOMBIA	female
HG01437	1000 GENOMES PROJECT - COLOMBIAN IN MEDELLIN, COLOMBIA	male
HG01438	1000 GENOMES PROJECT - COLOMBIAN IN MEDELLIN, COLOMBIA	female
HG01439	1000 GENOMES PROJECT - COLOMBIAN IN MEDELLIN, COLOMBIA	female
HG01440	1000 GENOMES PROJECT - COLOMBIAN IN MEDELLIN, COLOMBIA	male
HG01441	1000 GENOMES PROJECT - COLOMBIAN IN MEDELLIN, COLOMBIA	female
HG01443	1000 GENOMES PROJECT - COLOMBIAN IN MEDELLIN, COLOMBIA	male
HG01444	1000 GENOMES PROJECT - COLOMBIAN IN MEDELLIN, COLOMBIA	female
HG01447	1000 GENOMES PROJECT - COLOMBIAN IN MEDELLIN, COLOMBIA	female
HG01455	1000 GENOMES PROJECT - COLOMBIAN IN MEDELLIN, COLOMBIA	male
HG01456	1000 GENOMES PROJECT - COLOMBIAN IN MEDELLIN, COLOMBIA	female
HG01457	1000 GENOMES PROJECT - COLOMBIAN IN MEDELLIN, COLOMBIA	male
HG01459	1000 GENOMES PROJECT - COLOMBIAN IN MEDELLIN, COLOMBIA	female
HG01461	1000 GENOMES PROJECT - COLOMBIAN IN MEDELLIN, COLOMBIA	male
HG01462	1000 GENOMES PROJECT - COLOMBIAN IN MEDELLIN, COLOMBIA	female
HG01463	1000 GENOMES PROJECT - COLOMBIAN IN MEDELLIN, COLOMBIA	female
HG01464	1000 GENOMES PROJECT - COLOMBIAN IN MEDELLIN, COLOMBIA	male
HG01465	1000 GENOMES PROJECT - COLOMBIAN IN MEDELLIN, COLOMBIA	female
HG01466	1000 GENOMES PROJECT - COLOMBIAN IN MEDELLIN, COLOMBIA	female
HG01468	1000 GENOMES PROJECT - COLOMBIAN IN MEDELLIN, COLOMBIA	female
HG01474	1000 GENOMES PROJECT - COLOMBIAN IN MEDELLIN, COLOMBIA	female
HG01479	1000 GENOMES PROJECT - COLOMBIAN IN MEDELLIN, COLOMBIA	male
HG01485	1000 GENOMES PROJECT - COLOMBIAN IN MEDELLIN, COLOMBIA	male
HG01486	1000 GENOMES PROJECT - COLOMBIAN IN MEDELLIN, COLOMBIA	female
HG01488	1000 GENOMES PROJECT - COLOMBIAN IN MEDELLIN, COLOMBIA	male
HG01489	1000 GENOMES PROJECT - COLOMBIAN IN MEDELLIN, COLOMBIA	female
HG01490	1000 GENOMES PROJECT - COLOMBIAN IN MEDELLIN, COLOMBIA	female
HG01491	1000 GENOMES PROJECT - COLOMBIAN IN MEDELLIN, COLOMBIA	male
HG01492	1000 GENOMES PROJECT - COLOMBIAN IN MEDELLIN, COLOMBIA	female
HG01493	1000 GENOMES PROJECT - COLOMBIAN IN MEDELLIN, COLOMBIA	female
HG01494	1000 GENOMES PROJECT - COLOMBIAN IN MEDELLIN, COLOMBIA	male
HG01495	1000 GENOMES PROJECT - COLOMBIAN IN MEDELLIN, COLOMBIA	female
HG01496	1000 GENOMES PROJECT - COLOMBIAN IN MEDELLIN, COLOMBIA	female
HG01497	1000 GENOMES PROJECT - COLOMBIAN IN MEDELLIN, COLOMBIA	male
HG01498	1000 GENOMES PROJECT - COLOMBIAN IN MEDELLIN, COLOMBIA	female
HG01499	1000 GENOMES PROJECT - COLOMBIAN IN MEDELLIN, COLOMBIA	male
HG01500	1000 GENOMES PROJECT - IBERIAN POPULATIONS IN SPAIN	male
HG01501	1000 GENOMES PROJECT - IBERIAN POPULATIONS IN SPAIN	female
HG01502	1000 GENOMES PROJECT - IBERIAN POPULATIONS IN SPAIN	male
HG01503	1000 GENOMES PROJECT - IBERIAN POPULATIONS IN SPAIN	male
HG01504	1000 GENOMES PROJECT - IBERIAN POPULATIONS IN SPAIN	female
HG01505	1000 GENOMES PROJECT - IBERIAN POPULATIONS IN SPAIN	male
HG01506	1000 GENOMES PROJECT - IBERIAN POPULATIONS IN SPAIN	male
HG01507	1000 GENOMES PROJECT - IBERIAN POPULATIONS IN SPAIN	female
HG01508	1000 GENOMES PROJECT - IBERIAN POPULATIONS IN SPAIN	male
HG01509	1000 GENOMES PROJECT - IBERIAN POPULATIONS IN SPAIN	male
HG01510	1000 GENOMES PROJECT - IBERIAN POPULATIONS IN SPAIN	female
HG01511	1000 GENOMES PROJECT - IBERIAN POPULATIONS IN SPAIN	female
HG01512	1000 GENOMES PROJECT - IBERIAN POPULATIONS IN SPAIN	male
HG01513	1000 GENOMES PROJECT - IBERIAN POPULATIONS IN SPAIN	female
HG01514	1000 GENOMES PROJECT - IBERIAN POPULATIONS IN SPAIN	female
HG01515	1000 GENOMES PROJECT - IBERIAN POPULATIONS IN SPAIN	male
HG01516	1000 GENOMES PROJECT - IBERIAN POPULATIONS IN SPAIN	female
HG01517	1000 GENOMES PROJECT - IBERIAN POPULATIONS IN SPAIN	female
HG01518	1000 GENOMES PROJECT - IBERIAN POPULATIONS IN SPAIN	male
HG01519	1000 GENOMES PROJECT - IBERIAN POPULATIONS IN SPAIN	female
HG01520	1000 GENOMES PROJECT - IBERIAN POPULATIONS IN SPAIN	female
HG01521	1000 GENOMES PROJECT - IBERIAN POPULATIONS IN SPAIN	male
HG01522	1000 GENOMES PROJECT - IBERIAN POPULATIONS IN SPAIN	female
HG01523	1000 GENOMES PROJECT - IBERIAN POPULATIONS IN SPAIN	male
HG01524	1000 GENOMES PROJECT - IBERIAN POPULATIONS IN SPAIN	male
HG01525	1000 GENOMES PROJECT - IBERIAN POPULATIONS IN SPAIN	female
HG01526	1000 GENOMES PROJECT - IBERIAN POPULATIONS IN SPAIN	male
HG01527	1000 GENOMES PROJECT - IBERIAN POPULATIONS IN SPAIN	male
HG01528	1000 GENOMES PROJECT - IBERIAN POPULATIONS IN SPAIN	female
HG01529	1000 GENOMES PROJECT - IBERIAN POPULATIONS IN SPAIN	male
HG01530	1000 GENOMES PROJECT - IBERIAN POPULATIONS IN SPAIN	male
HG01531	1000 GENOMES PROJECT - IBERIAN POPULATIONS IN SPAIN	female
HG01532	1000 GENOMES PROJECT - IBERIAN POPULATIONS IN SPAIN	male
HG01536	1000 GENOMES PROJECT - IBERIAN POPULATIONS IN SPAIN	male
HG01537	1000 GENOMES PROJECT - IBERIAN POPULATIONS IN SPAIN	female
HG01538	1000 GENOMES PROJECT - IBERIAN POPULATIONS IN SPAIN	female
HG01550	1000 GENOMES PROJECT - COLOMBIAN IN MEDELLIN, COLOMBIA	male
HG01551	1000 GENOMES PROJECT - COLOMBIAN IN MEDELLIN, COLOMBIA	female
HG01552	1000 GENOMES PROJECT - COLOMBIAN IN MEDELLIN, COLOMBIA	male
HG01556	1000 GENOMES PROJECT - COLOMBIAN IN MEDELLIN, COLOMBIA	male
HG01565	1000 GENOMES PROJECT - PERUVIAN IN LIMA, PERU	male
HG01566	1000 GENOMES PROJECT - PERUVIAN IN LIMA, PERU	female
HG01567	1000 GENOMES PROJECT - PERUVIAN IN LIMA, PERU	female
HG01571	1000 GENOMES PROJECT - PERUVIAN IN LIMA, PERU	male
HG01572	1000 GENOMES PROJECT - PERUVIAN IN LIMA, PERU	female
HG01573	1000 GENOMES PROJECT - PERUVIAN IN LIMA, PERU	female
HG01577	1000 GENOMES PROJECT - PERUVIAN IN LIMA, PERU	male
HG01578	1000 GENOMES PROJECT - PERUVIAN IN LIMA, PERU	female
HG01579	1000 GENOMES PROJECT - PERUVIAN IN LIMA, PERU	male
HG01583	1000 GENOMES PROJECT - PUNJABI IN LAHORE, PAKISTAN	male
HG01586	1000 GENOMES PROJECT - PUNJABI IN LAHORE, PAKISTAN	male
HG01589	1000 GENOMES PROJECT - PUNJABI IN LAHORE, PAKISTAN	male
HG01593	1000 GENOMES PROJECT - PUNJABI IN LAHORE, PAKISTAN	female
HG01595	1000 GENOMES PROJECT - KINH IN HO CHI MINH CITY, VIETNAM	female
HG01596	1000 GENOMES PROJECT - KINH IN HO CHI MINH CITY, VIETNAM	male
HG01597	1000 GENOMES PROJECT - KINH IN HO CHI MINH CITY, VIETNAM	female
HG01598	1000 GENOMES PROJECT - KINH IN HO CHI MINH CITY, VIETNAM	female
HG01599	1000 GENOMES PROJECT - KINH IN HO CHI MINH CITY, VIETNAM	female
HG01600	1000 GENOMES PROJECT - KINH IN HO CHI MINH CITY, VIETNAM	female
HG01601	1000 GENOMES PROJECT - IBERIAN POPULATIONS IN SPAIN	male
HG01602	1000 GENOMES PROJECT - IBERIAN POPULATIONS IN SPAIN	female
HG01603	1000 GENOMES PROJECT - IBERIAN POPULATIONS IN SPAIN	male
HG01604	1000 GENOMES PROJECT - IBERIAN POPULATIONS IN SPAIN	female
HG01605	1000 GENOMES PROJECT - IBERIAN POPULATIONS IN SPAIN	female
HG01606	1000 GENOMES PROJECT - IBERIAN POPULATIONS IN SPAIN	male
HG01607	1000 GENOMES PROJECT - IBERIAN POPULATIONS IN SPAIN	female
HG01608	1000 GENOMES PROJECT - IBERIAN POPULATIONS IN SPAIN	male
HG01609	1000 GENOMES PROJECT - IBERIAN POPULATIONS IN SPAIN	male
HG01610	1000 GENOMES PROJECT - IBERIAN POPULATIONS IN SPAIN	male
HG01611	1000 GENOMES PROJECT - IBERIAN POPULATIONS IN SPAIN	male
HG01612	1000 GENOMES PROJECT - IBERIAN POPULATIONS IN SPAIN	female
HG01613	1000 GENOMES PROJECT - IBERIAN POPULATIONS IN SPAIN	female
HG01614	1000 GENOMES PROJECT - IBERIAN POPULATIONS IN SPAIN	female
HG01615	1000 GENOMES PROJECT - IBERIAN POPULATIONS IN SPAIN	male
HG01616	1000 GENOMES PROJECT - IBERIAN POPULATIONS IN SPAIN	female
HG01617	1000 GENOMES PROJECT - IBERIAN POPULATIONS IN SPAIN	male
HG01618	1000 GENOMES PROJECT - IBERIAN POPULATIONS IN SPAIN	female
HG01619	1000 GENOMES PROJECT - IBERIAN POPULATIONS IN SPAIN	male
HG01620	1000 GENOMES PROJECT - IBERIAN POPULATIONS IN SPAIN	female
HG01621	1000 GENOMES PROJECT - IBERIAN POPULATIONS IN SPAIN	male
HG01622	1000 GENOMES PROJECT - IBERIAN POPULATIONS IN SPAIN	female
HG01623	1000 GENOMES PROJECT - IBERIAN POPULATIONS IN SPAIN	female
HG01624	1000 GENOMES PROJECT - IBERIAN POPULATIONS IN SPAIN	male
HG01625	1000 GENOMES PROJECT - IBERIAN POPULATIONS IN SPAIN	male
HG01626	1000 GENOMES PROJECT - IBERIAN POPULATIONS IN SPAIN	female
HG01627	1000 GENOMES PROJECT - IBERIAN POPULATIONS IN SPAIN	male
HG01628	1000 GENOMES PROJECT - IBERIAN POPULATIONS IN SPAIN	female
HG01629	1000 GENOMES PROJECT - IBERIAN POPULATIONS IN SPAIN	male
HG01630	1000 GENOMES PROJECT - IBERIAN POPULATIONS IN SPAIN	male
HG01631	1000 GENOMES PROJECT - IBERIAN POPULATIONS IN SPAIN	male
HG01632	1000 GENOMES PROJECT - IBERIAN POPULATIONS IN SPAIN	female
HG01633	1000 GENOMES PROJECT - IBERIAN POPULATIONS IN SPAIN	male
HG01667	1000 GENOMES PROJECT - IBERIAN POPULATIONS IN SPAIN	male
HG01668	1000 GENOMES PROJECT - IBERIAN POPULATIONS IN SPAIN	female
HG01669	1000 GENOMES PROJECT - IBERIAN POPULATIONS IN SPAIN	male
HG01670	1000 GENOMES PROJECT - IBERIAN POPULATIONS IN SPAIN	female
HG01671	1000 GENOMES PROJECT - IBERIAN POPULATIONS IN SPAIN	male
HG01672	1000 GENOMES PROJECT - IBERIAN POPULATIONS IN SPAIN	male
HG01673	1000 GENOMES PROJECT - IBERIAN POPULATIONS IN SPAIN	female
HG01674	1000 GENOMES PROJECT - IBERIAN POPULATIONS IN SPAIN	male
HG01675	1000 GENOMES PROJECT - IBERIAN POPULATIONS IN SPAIN	male
HG01676	1000 GENOMES PROJECT - IBERIAN POPULATIONS IN SPAIN	female
HG01677	1000 GENOMES PROJECT - IBERIAN POPULATIONS IN SPAIN	female
HG01678	1000 GENOMES PROJECT - IBERIAN POPULATIONS IN SPAIN	male
HG01679	1000 GENOMES PROJECT - IBERIAN POPULATIONS IN SPAIN	female
HG01680	1000 GENOMES PROJECT - IBERIAN POPULATIONS IN SPAIN	male
HG01681	1000 GENOMES PROJECT - IBERIAN POPULATIONS IN SPAIN	female
HG01682	1000 GENOMES PROJECT - IBERIAN POPULATIONS IN SPAIN	male
HG01683	1000 GENOMES PROJECT - IBERIAN POPULATIONS IN SPAIN	male
HG01684	1000 GENOMES PROJECT - IBERIAN POPULATIONS IN SPAIN	female
HG01685	1000 GENOMES PROJECT - IBERIAN POPULATIONS IN SPAIN	female
HG01686	1000 GENOMES PROJECT - IBERIAN POPULATIONS IN SPAIN	male
HG01687	1000 GENOMES PROJECT - IBERIAN POPULATIONS IN SPAIN	female
HG01694	1000 GENOMES PROJECT - IBERIAN POPULATIONS IN SPAIN	male
HG01695	1000 GENOMES PROJECT - IBERIAN POPULATIONS IN SPAIN	female
HG01696	1000 GENOMES PROJECT - IBERIAN POPULATIONS IN SPAIN	male
HG01697	1000 GENOMES PROJECT - IBERIAN POPULATIONS IN SPAIN	female
HG01698	1000 GENOMES PROJECT - IBERIAN POPULATIONS IN SPAIN	male
HG01699	1000 GENOMES PROJECT - IBERIAN POPULATIONS IN SPAIN	male
HG01700	1000 GENOMES PROJECT - IBERIAN POPULATIONS IN SPAIN	male
HG01701	1000 GENOMES PROJECT - IBERIAN POPULATIONS IN SPAIN	male
HG01702	1000 GENOMES PROJECT - IBERIAN POPULATIONS IN SPAIN	female
HG01703	1000 GENOMES PROJECT - IBERIAN POPULATIONS IN SPAIN	male
HG01704	1000 GENOMES PROJECT - IBERIAN POPULATIONS IN SPAIN	female
HG01705	1000 GENOMES PROJECT - IBERIAN POPULATIONS IN SPAIN	male
HG01706	1000 GENOMES PROJECT - IBERIAN POPULATIONS IN SPAIN	female
HG01707	1000 GENOMES PROJECT - IBERIAN POPULATIONS IN SPAIN	female
HG01708	1000 GENOMES PROJECT - IBERIAN POPULATIONS IN SPAIN	male
HG01709	1000 GENOMES PROJECT - IBERIAN POPULATIONS IN SPAIN	male
HG01710	1000 GENOMES PROJECT - IBERIAN POPULATIONS IN SPAIN	female
HG01711	1000 GENOMES PROJECT - IBERIAN POPULATIONS IN SPAIN	female
HG01746	1000 GENOMES PROJECT - IBERIAN POPULATIONS IN SPAIN	female
HG01747	1000 GENOMES PROJECT - IBERIAN POPULATIONS IN SPAIN	male
HG01748	1000 GENOMES PROJECT - IBERIAN POPULATIONS IN SPAIN	male
HG01755	1000 GENOMES PROJECT - IBERIAN POPULATIONS IN SPAIN	female
HG01756	1000 GENOMES PROJECT - IBERIAN POPULATIONS IN SPAIN	male
HG01757	1000 GENOMES PROJECT - IBERIAN POPULATIONS IN SPAIN	female
HG01761	1000 GENOMES PROJECT - IBERIAN POPULATIONS IN SPAIN	male
HG01762	1000 GENOMES PROJECT - IBERIAN POPULATIONS IN SPAIN	female
HG01763	1000 GENOMES PROJECT - IBERIAN POPULATIONS IN SPAIN	female
HG01765	1000 GENOMES PROJECT - IBERIAN POPULATIONS IN SPAIN	male
HG01766	1000 GENOMES PROJECT - IBERIAN POPULATIONS IN SPAIN	female
HG01767	1000 GENOMES PROJECT - IBERIAN POPULATIONS IN SPAIN	male
HG01768	1000 GENOMES PROJECT - IBERIAN POPULATIONS IN SPAIN	female
HG01770	1000 GENOMES PROJECT - IBERIAN POPULATIONS IN SPAIN	female
HG01771	1000 GENOMES PROJECT - IBERIAN POPULATIONS IN SPAIN	male
HG01772	1000 GENOMES PROJECT - IBERIAN POPULATIONS IN SPAIN	female
HG01773	1000 GENOMES PROJECT - IBERIAN POPULATIONS IN SPAIN	female
HG01774	1000 GENOMES PROJECT - IBERIAN POPULATIONS IN SPAIN	male
HG01775	1000 GENOMES PROJECT - IBERIAN POPULATIONS IN SPAIN	male
HG01776	1000 GENOMES PROJECT - IBERIAN POPULATIONS IN SPAIN	female
HG01777	1000 GENOMES PROJECT - IBERIAN POPULATIONS IN SPAIN	male
HG01778	1000 GENOMES PROJECT - IBERIAN POPULATIONS IN SPAIN	male
HG01779	1000 GENOMES PROJECT - IBERIAN POPULATIONS IN SPAIN	female
HG01780	1000 GENOMES PROJECT - IBERIAN POPULATIONS IN SPAIN	male
HG01781	1000 GENOMES PROJECT - IBERIAN POPULATIONS IN SPAIN	male
HG01782	1000 GENOMES PROJECT - IBERIAN POPULATIONS IN SPAIN	female
HG01783	1000 GENOMES PROJECT - IBERIAN POPULATIONS IN SPAIN	male
HG01784	1000 GENOMES PROJECT - IBERIAN POPULATIONS IN SPAIN	female
HG01785	1000 GENOMES PROJECT - IBERIAN POPULATIONS IN SPAIN	male
HG01786	1000 GENOMES PROJECT - IBERIAN POPULATIONS IN SPAIN	female
HG01789	1000 GENOMES PROJECT - BRITISH FROM ENGLAND AND SCOTLAND, UK	male
HG01790	1000 GENOMES PROJECT - BRITISH FROM ENGLAND AND SCOTLAND, UK	female
HG01791	1000 GENOMES PROJECT - BRITISH FROM ENGLAND AND SCOTLAND, UK	male
HG01794	1000 GENOMES PROJECT - CHINESE DAI IN XISHUANGBANNA, CHINA	female
HG01795	1000 GENOMES PROJECT - CHINESE DAI IN XISHUANGBANNA, CHINA	female
HG01796	1000 GENOMES PROJECT - CHINESE DAI IN XISHUANGBANNA, CHINA	female
HG01797	1000 GENOMES PROJECT - CHINESE DAI IN XISHUANGBANNA, CHINA	female
HG01798	1000 GENOMES PROJECT - CHINESE DAI IN XISHUANGBANNA, CHINA	female
HG01799	1000 GENOMES PROJECT - CHINESE DAI IN XISHUANGBANNA, CHINA	female
HG01800	1000 GENOMES PROJECT - CHINESE DAI IN XISHUANGBANNA, CHINA	female
HG01801	1000 GENOMES PROJECT - CHINESE DAI IN XISHUANGBANNA, CHINA	female
HG01802	1000 GENOMES PROJECT - CHINESE DAI IN XISHUANGBANNA, CHINA	female
HG01804	1000 GENOMES PROJECT - CHINESE DAI IN XISHUANGBANNA, CHINA	female
HG01805	1000 GENOMES PROJECT - CHINESE DAI IN XISHUANGBANNA, CHINA	female
HG01806	1000 GENOMES PROJECT - CHINESE DAI IN XISHUANGBANNA, CHINA	female
HG01807	1000 GENOMES PROJECT - CHINESE DAI IN XISHUANGBANNA, CHINA	female
HG01808	1000 GENOMES PROJECT - CHINESE DAI IN XISHUANGBANNA, CHINA	female
HG01809	1000 GENOMES PROJECT - CHINESE DAI IN XISHUANGBANNA, CHINA	female
HG01810	1000 GENOMES PROJECT - CHINESE DAI IN XISHUANGBANNA, CHINA	male
HG01811	1000 GENOMES PROJECT - CHINESE DAI IN XISHUANGBANNA, CHINA	male
HG01812	1000 GENOMES PROJECT - CHINESE DAI IN XISHUANGBANNA, CHINA	female
HG01813	1000 GENOMES PROJECT - CHINESE DAI IN XISHUANGBANNA, CHINA	female
HG01815	1000 GENOMES PROJECT - CHINESE DAI IN XISHUANGBANNA, CHINA	female
HG01816	1000 GENOMES PROJECT - CHINESE DAI IN XISHUANGBANNA, CHINA	male
HG01817	1000 GENOMES PROJECT - CHINESE DAI IN XISHUANGBANNA, CHINA	female
HG01840	1000 GENOMES PROJECT - KINH IN HO CHI MINH CITY, VIETNAM	male
HG01841	1000 GENOMES PROJECT - KINH IN HO CHI MINH CITY, VIETNAM	female
HG01842	1000 GENOMES PROJECT - KINH IN HO CHI MINH CITY, VIETNAM	male
HG01843	1000 GENOMES PROJECT - KINH IN HO CHI MINH CITY, VIETNAM	female
HG01844	1000 GENOMES PROJECT - KINH IN HO CHI MINH CITY, VIETNAM	male
HG01845	1000 GENOMES PROJECT - KINH IN HO CHI MINH CITY, VIETNAM	female
HG01846	1000 GENOMES PROJECT - KINH IN HO CHI MINH CITY, VIETNAM	male
HG01847	1000 GENOMES PROJECT - KINH IN HO CHI MINH CITY, VIETNAM	female
HG01848	1000 GENOMES PROJECT - KINH IN HO CHI MINH CITY, VIETNAM	female
HG01849	1000 GENOMES PROJECT - KINH IN HO CHI MINH CITY, VIETNAM	male
HG01850	1000 GENOMES PROJECT - KINH IN HO CHI MINH CITY, VIETNAM	female
HG01851	1000 GENOMES PROJECT - KINH IN HO CHI MINH CITY, VIETNAM	female
HG01852	1000 GENOMES PROJECT - KINH IN HO CHI MINH CITY, VIETNAM	male
HG01853	1000 GENOMES PROJECT - KINH IN HO CHI MINH CITY, VIETNAM	female
HG01855	1000 GENOMES PROJECT - KINH IN HO CHI MINH CITY, VIETNAM	female
HG01857	1000 GENOMES PROJECT - KINH IN HO CHI MINH CITY, VIETNAM	female
HG01858	1000 GENOMES PROJECT - KINH IN HO CHI MINH CITY, VIETNAM	female
HG01859	1000 GENOMES PROJECT - KINH IN HO CHI MINH CITY, VIETNAM	female
HG01860	1000 GENOMES PROJECT - KINH IN HO CHI MINH CITY, VIETNAM	male
HG01861	1000 GENOMES PROJECT - KINH IN HO CHI MINH CITY, VIETNAM	male
HG01862	1000 GENOMES PROJECT - KINH IN HO CHI MINH CITY, VIETNAM	female
HG01863	1000 GENOMES PROJECT - KINH IN HO CHI MINH CITY, VIETNAM	female
HG01864	1000 GENOMES PROJECT - KINH IN HO CHI MINH CITY, VIETNAM	male
HG01865	1000 GENOMES PROJECT - KINH IN HO CHI MINH CITY, VIETNAM	male
HG01866	1000 GENOMES PROJECT - KINH IN HO CHI MINH CITY, VIETNAM	male
HG01867	1000 GENOMES PROJECT - KINH IN HO CHI MINH CITY, VIETNAM	male
HG01868	1000 GENOMES PROJECT - KINH IN HO CHI MINH CITY, VIETNAM	female
HG01869	1000 GENOMES PROJECT - KINH IN HO CHI MINH CITY, VIETNAM	female
HG01870	1000 GENOMES PROJECT - KINH IN HO CHI MINH CITY, VIETNAM	female
HG01871	1000 GENOMES PROJECT - KINH IN HO CHI MINH CITY, VIETNAM	female
HG01872	1000 GENOMES PROJECT - KINH IN HO CHI MINH CITY, VIETNAM	male
HG01873	1000 GENOMES PROJECT - KINH IN HO CHI MINH CITY, VIETNAM	male
HG01874	1000 GENOMES PROJECT - KINH IN HO CHI MINH CITY, VIETNAM	female
HG01878	1000 GENOMES PROJECT - KINH IN HO CHI MINH CITY, VIETNAM	female
HG01879	1000 GENOMES PROJECT - AFRICAN ANCESTRY FROM BARBADOS IN THE CARIBBEAN	male
HG01880	1000 GENOMES PROJECT - AFRICAN ANCESTRY FROM BARBADOS IN THE CARIBBEAN	female
HG01881	1000 GENOMES PROJECT - AFRICAN ANCESTRY FROM BARBADOS IN THE CARIBBEAN	female
HG01882	1000 GENOMES PROJECT - AFRICAN ANCESTRY FROM BARBADOS IN THE CARIBBEAN	male
HG01883	1000 GENOMES PROJECT - AFRICAN ANCESTRY FROM BARBADOS IN THE CARIBBEAN	female
HG01884	1000 GENOMES PROJECT - AFRICAN ANCESTRY FROM BARBADOS IN THE CARIBBEAN	female
HG01885	1000 GENOMES PROJECT - AFRICAN ANCESTRY FROM BARBADOS IN THE CARIBBEAN	male
HG01886	1000 GENOMES PROJECT - AFRICAN ANCESTRY FROM BARBADOS IN THE CARIBBEAN	female
HG01887	1000 GENOMES PROJECT - AFRICAN ANCESTRY FROM BARBADOS IN THE CARIBBEAN	male
HG01888	1000 GENOMES PROJECT - AFRICAN ANCESTRY FROM BARBADOS IN THE CARIBBEAN	male
HG01889	1000 GENOMES PROJECT - AFRICAN ANCESTRY FROM BARBADOS IN THE CARIBBEAN	female
HG01890	1000 GENOMES PROJECT - AFRICAN ANCESTRY FROM BARBADOS IN THE CARIBBEAN	male
HG01891	1000 GENOMES PROJECT - AFRICAN ANCESTRY FROM BARBADOS IN THE CARIBBEAN	female
HG01892	1000 GENOMES PROJECT - PERUVIAN IN LIMA, PERU	male
HG01893	1000 GENOMES PROJECT - PERUVIAN IN LIMA, PERU	female
HG01894	1000 GENOMES PROJECT - AFRICAN ANCESTRY FROM BARBADOS IN THE CARIBBEAN	female
HG01895	1000 GENOMES PROJECT - AFRICAN ANCESTRY FROM BARBADOS IN THE CARIBBEAN	male
HG01896	1000 GENOMES PROJECT - AFRICAN ANCESTRY FROM BARBADOS IN THE CARIBBEAN	female
HG01897	1000 GENOMES PROJECT - AFRICAN ANCESTRY FROM BARBADOS IN THE CARIBBEAN	male
HG01898	1000 GENOMES PROJECT - PERUVIAN IN LIMA, PERU	female
HG01912	1000 GENOMES PROJECT - AFRICAN ANCESTRY FROM BARBADOS IN THE CARIBBEAN	male
HG01914	1000 GENOMES PROJECT - AFRICAN ANCESTRY FROM BARBADOS IN THE CARIBBEAN	male
HG01915	1000 GENOMES PROJECT - AFRICAN ANCESTRY FROM BARBADOS IN THE CARIBBEAN	female
HG01916	1000 GENOMES PROJECT - AFRICAN ANCESTRY FROM BARBADOS IN THE CARIBBEAN	female
HG01917	1000 GENOMES PROJECT - PERUVIAN IN LIMA, PERU	male
HG01918	1000 GENOMES PROJECT - PERUVIAN IN LIMA, PERU	female
HG01919	1000 GENOMES PROJECT - PERUVIAN IN LIMA, PERU	female
HG01920	1000 GENOMES PROJECT - PERUVIAN IN LIMA, PERU	male
HG01921	1000 GENOMES PROJECT - PERUVIAN IN LIMA, PERU	female
HG01922	1000 GENOMES PROJECT - PERUVIAN IN LIMA, PERU	female
HG01923	1000 GENOMES PROJECT - PERUVIAN IN LIMA, PERU	male
HG01924	1000 GENOMES PROJECT - PERUVIAN IN LIMA, PERU	female
HG01925	1000 GENOMES PROJECT - PERUVIAN IN LIMA, PERU	female
HG01926	1000 GENOMES PROJECT - PERUVIAN IN LIMA, PERU	male
HG01927	1000 GENOMES PROJECT - PERUVIAN IN LIMA, PERU	female
HG01928	1000 GENOMES PROJECT - PERUVIAN IN LIMA, PERU	male
HG01932	1000 GENOMES PROJECT - PERUVIAN IN LIMA, PERU	male
HG01933	1000 GENOMES PROJECT - PERUVIAN IN LIMA, PERU	female
HG01934	1000 GENOMES PROJECT - PERUVIAN IN LIMA, PERU	male
HG01935	1000 GENOMES PROJECT - PERUVIAN IN LIMA, PERU	male
HG01936	1000 GENOMES PROJECT - PERUVIAN IN LIMA, PERU	female
HG01937	1000 GENOMES PROJECT - PERUVIAN IN LIMA, PERU	male
HG01938	1000 GENOMES PROJECT - PERUVIAN IN LIMA, PERU	male
HG01939	1000 GENOMES PROJECT - PERUVIAN IN LIMA, PERU	female
HG01940	1000 GENOMES PROJECT - PERUVIAN IN LIMA, PERU	female
HG01941	1000 GENOMES PROJECT - PERUVIAN IN LIMA, PERU	male
HG01942	1000 GENOMES PROJECT - PERUVIAN IN LIMA, PERU	female
HG01943	1000 GENOMES PROJECT - PERUVIAN IN LIMA, PERU	male
HG01944	1000 GENOMES PROJECT - PERUVIAN IN LIMA, PERU	male
HG01945	1000 GENOMES PROJECT - PERUVIAN IN LIMA, PERU	female
HG01946	1000 GENOMES PROJECT - PERUVIAN IN LIMA, PERU	male
HG01947	1000 GENOMES PROJECT - PERUVIAN IN LIMA, PERU	male
HG01948	1000 GENOMES PROJECT - PERUVIAN IN LIMA, PERU	female
HG01949	1000 GENOMES PROJECT - PERUVIAN IN LIMA, PERU	female
HG01950	1000 GENOMES PROJECT - PERUVIAN IN LIMA, PERU	male
HG01951	1000 GENOMES PROJECT - PERUVIAN IN LIMA, PERU	female
HG01952	1000 GENOMES PROJECT - PERUVIAN IN LIMA, PERU	male
HG01953	1000 GENOMES PROJECT - PERUVIAN IN LIMA, PERU	male
HG01954	1000 GENOMES PROJECT - PERUVIAN IN LIMA, PERU	female
HG01955	1000 GENOMES PROJECT - PERUVIAN IN LIMA, PERU	female
HG01956	1000 GENOMES PROJECT - AFRICAN ANCESTRY FROM BARBADOS IN THE CARIBBEAN	female
HG01958	1000 GENOMES PROJECT - AFRICAN ANCESTRY FROM BARBADOS IN THE CARIBBEAN	female
HG01959	1000 GENOMES PROJECT - AFRICAN ANCESTRY FROM BARBADOS IN THE CARIBBEAN	female
HG01960	1000 GENOMES PROJECT - AFRICAN ANCESTRY FROM BARBADOS IN THE CARIBBEAN	female
HG01961	1000 GENOMES PROJECT - PERUVIAN IN LIMA, PERU	male
HG01965	1000 GENOMES PROJECT - PERUVIAN IN LIMA, PERU	female
HG01967	1000 GENOMES PROJECT - PERUVIAN IN LIMA, PERU	male
HG01968	1000 GENOMES PROJECT - PERUVIAN IN LIMA, PERU	female
HG01969	1000 GENOMES PROJECT - PERUVIAN IN LIMA, PERU	female
HG01970	1000 GENOMES PROJECT - PERUVIAN IN LIMA, PERU	male
HG01971	1000 GENOMES PROJECT - PERUVIAN IN LIMA, PERU	female
HG01972	1000 GENOMES PROJECT - PERUVIAN IN LIMA, PERU	female
HG01973	1000 GENOMES PROJECT - PERUVIAN IN LIMA, PERU	female
HG01974	1000 GENOMES PROJECT - PERUVIAN IN LIMA, PERU	male
HG01975	1000 GENOMES PROJECT - PERUVIAN IN LIMA, PERU	female
HG01976	1000 GENOMES PROJECT - PERUVIAN IN LIMA, PERU	female
HG01977	1000 GENOMES PROJECT - PERUVIAN IN LIMA, PERU	male
HG01978	1000 GENOMES PROJECT - PERUVIAN IN LIMA, PERU	female
HG01979	1000 GENOMES PROJECT - PERUVIAN IN LIMA, PERU	male
HG01980	1000 GENOMES PROJECT - PERUVIAN IN LIMA, PERU	female
HG01981	1000 GENOMES PROJECT - PERUVIAN IN LIMA, PERU	female
HG01982	1000 GENOMES PROJECT - PERUVIAN IN LIMA, PERU	male
HG01983	1000 GENOMES PROJECT - PERUVIAN IN LIMA, PERU	female
HG01984	1000 GENOMES PROJECT - PERUVIAN IN LIMA, PERU	male
HG01985	1000 GENOMES PROJECT - AFRICAN ANCESTRY FROM BARBADOS IN THE CARIBBEAN	female
HG01986	1000 GENOMES PROJECT - AFRICAN ANCESTRY FROM BARBADOS IN THE CARIBBEAN	male
HG01987	1000 GENOMES PROJECT - AFRICAN ANCESTRY FROM BARBADOS IN THE CARIBBEAN	male
HG01988	1000 GENOMES PROJECT - AFRICAN ANCESTRY FROM BARBADOS IN THE CARIBBEAN	male
HG01989	1000 GENOMES PROJECT - AFRICAN ANCESTRY FROM BARBADOS IN THE CARIBBEAN	female
HG01990	1000 GENOMES PROJECT - AFRICAN ANCESTRY FROM BARBADOS IN THE CARIBBEAN	male
HG01991	1000 GENOMES PROJECT - PERUVIAN IN LIMA, PERU	male
HG01992	1000 GENOMES PROJECT - PERUVIAN IN LIMA, PERU	female
HG01993	1000 GENOMES PROJECT - PERUVIAN IN LIMA, PERU	female
HG01997	1000 GENOMES PROJECT - PERUVIAN IN LIMA, PERU	female
HG01998	1000 GENOMES PROJECT - PERUVIAN IN LIMA, PERU	male
HG02002	1000 GENOMES PROJECT - PERUVIAN IN LIMA, PERU	male
HG02003	1000 GENOMES PROJECT - PERUVIAN IN LIMA, PERU	female
HG02004	1000 GENOMES PROJECT - PERUVIAN IN LIMA, PERU	female
HG02006	1000 GENOMES PROJECT - PERUVIAN IN LIMA, PERU	female
HG02008	1000 GENOMES PROJECT - PERUVIAN IN LIMA, PERU	male
HG02009	1000 GENOMES PROJECT - AFRICAN ANCESTRY FROM BARBADOS IN THE CARIBBEAN	male
HG02010	1000 GENOMES PROJECT - AFRICAN ANCESTRY FROM BARBADOS IN THE CARIBBEAN	female
HG02011	1000 GENOMES PROJECT - AFRICAN ANCESTRY FROM BARBADOS IN THE CARIBBEAN	male
HG02012	1000 GENOMES PROJECT - AFRICAN ANCESTRY FROM BARBADOS IN THE CARIBBEAN	female
HG02013	1000 GENOMES PROJECT - AFRICAN ANCESTRY FROM BARBADOS IN THE CARIBBEAN	male
HG02014	1000 GENOMES PROJECT - AFRICAN ANCESTRY FROM BARBADOS IN THE CARIBBEAN	male
HG02015	1000 GENOMES PROJECT - KINH IN HO CHI MINH CITY, VIETNAM	male
HG02016	1000 GENOMES PROJECT - KINH IN HO CHI MINH CITY, VIETNAM	female
HG02017	1000 GENOMES PROJECT - KINH IN HO CHI MINH CITY, VIETNAM	male
HG02018	1000 GENOMES PROJECT - KINH IN HO CHI MINH CITY, VIETNAM	female
HG02019	1000 GENOMES PROJECT - KINH IN HO CHI MINH CITY, VIETNAM	female
HG02020	1000 GENOMES PROJECT - KINH IN HO CHI MINH CITY, VIETNAM	male
HG02023	1000 GENOMES PROJECT - KINH IN HO CHI MINH CITY, VIETNAM	male
HG02024	1000 GENOMES PROJECT - KINH IN HO CHI MINH CITY, VIETNAM	female
HG02025	1000 GENOMES PROJECT - KINH IN HO CHI MINH CITY, VIETNAM	female
HG02026	1000 GENOMES PROJECT - KINH IN HO CHI MINH CITY, VIETNAM	male
HG02027	1000 GENOMES PROJECT - KINH IN HO CHI MINH CITY, VIETNAM	male
HG02028	1000 GENOMES PROJECT - KINH IN HO CHI MINH CITY, VIETNAM	female
HG02029	1000 GENOMES PROJECT - KINH IN HO CHI MINH CITY, VIETNAM	male
HG02030	1000 GENOMES PROJECT - KINH IN HO CHI MINH CITY, VIETNAM	male
HG02031	1000 GENOMES PROJECT - KINH IN HO CHI MINH CITY, VIETNAM	female
HG02032	1000 GENOMES PROJECT - KINH IN HO CHI MINH CITY, VIETNAM	male
HG02035	1000 GENOMES PROJECT - KINH IN HO CHI MINH CITY, VIETNAM	male
HG02040	1000 GENOMES PROJECT - KINH IN HO CHI MINH CITY, VIETNAM	male
HG02047	1000 GENOMES PROJECT - KINH IN HO CHI MINH CITY, VIETNAM	male
HG02048	1000 GENOMES PROJECT - KINH IN HO CHI MINH CITY, VIETNAM	female
HG02049	1000 GENOMES PROJECT - KINH IN HO CHI MINH CITY, VIETNAM	female
HG02050	1000 GENOMES PROJECT - KINH IN HO CHI MINH CITY, VIETNAM	male
HG02051	1000 GENOMES PROJECT - AFRICAN ANCESTRY FROM BARBADOS IN THE CARIBBEAN	male
HG02052	1000 GENOMES PROJECT - AFRICAN ANCESTRY FROM BARBADOS IN THE CARIBBEAN	female
HG02053	1000 GENOMES PROJECT - AFRICAN ANCESTRY FROM BARBADOS IN THE CARIBBEAN	male
HG02054	1000 GENOMES PROJECT - AFRICAN ANCESTRY FROM BARBADOS IN THE CARIBBEAN	female
HG02055	1000 GENOMES PROJECT - AFRICAN ANCESTRY FROM BARBADOS IN THE CARIBBEAN	male
HG02056	1000 GENOMES PROJECT - KINH IN HO CHI MINH CITY, VIETNAM	male
HG02057	1000 GENOMES PROJECT - KINH IN HO CHI MINH CITY, VIETNAM	female
HG02058	1000 GENOMES PROJECT - KINH IN HO CHI MINH CITY, VIETNAM	male
HG02059	1000 GENOMES PROJECT - KINH IN HO CHI MINH CITY, VIETNAM	female
HG02060	1000 GENOMES PROJECT - KINH IN HO CHI MINH CITY, VIETNAM	female
HG02061	1000 GENOMES PROJECT - KINH IN HO CHI MINH CITY, VIETNAM	male
HG02064	1000 GENOMES PROJECT - KINH IN HO CHI MINH CITY, VIETNAM	male
HG02067	1000 GENOMES PROJECT - KINH IN HO CHI MINH CITY, VIETNAM	male
HG02068	1000 GENOMES PROJECT - KINH IN HO CHI MINH CITY, VIETNAM	female
HG02069	1000 GENOMES PROJECT - KINH IN HO CHI MINH CITY, VIETNAM	female
HG02070	1000 GENOMES PROJECT - KINH IN HO CHI MINH CITY, VIETNAM	male
HG02071	1000 GENOMES PROJECT - KINH IN HO CHI MINH CITY, VIETNAM	male
HG02072	1000 GENOMES PROJECT - KINH IN HO CHI MINH CITY, VIETNAM	female
HG02073	1000 GENOMES PROJECT - KINH IN HO CHI MINH CITY, VIETNAM	male
HG02074	1000 GENOMES PROJECT - KINH IN HO CHI MINH CITY, VIETNAM	male
HG02075	1000 GENOMES PROJECT - KINH IN HO CHI MINH CITY, VIETNAM	female
HG02076	1000 GENOMES PROJECT - KINH IN HO CHI MINH CITY, VIETNAM	male
HG02077	1000 GENOMES PROJECT - KINH IN HO CHI MINH CITY, VIETNAM	male
HG02078	1000 GENOMES PROJECT - KINH IN HO CHI MINH CITY, VIETNAM	female
HG02079	1000 GENOMES PROJECT - KINH IN HO CHI MINH CITY, VIETNAM	male
HG02080	1000 GENOMES PROJECT - KINH IN HO CHI MINH CITY, VIETNAM	female
HG02081	1000 GENOMES PROJECT - KINH IN HO CHI MINH CITY, VIETNAM	female
HG02082	1000 GENOMES PROJECT - KINH IN HO CHI MINH CITY, VIETNAM	male
HG02083	1000 GENOMES PROJECT - KINH IN HO CHI MINH CITY, VIETNAM	male
HG02084	1000 GENOMES PROJECT - KINH IN HO CHI MINH CITY, VIETNAM	female
HG02085	1000 GENOMES PROJECT - KINH IN HO CHI MINH CITY, VIETNAM	male
HG02086	1000 GENOMES PROJECT - KINH IN HO CHI MINH CITY, VIETNAM	female
HG02087	1000 GENOMES PROJECT - KINH IN HO CHI MINH CITY, VIETNAM	female
HG02088	1000 GENOMES PROJECT - KINH IN HO CHI MINH CITY, VIETNAM	male
HG02089	1000 GENOMES PROJECT - PERUVIAN IN LIMA, PERU	female
HG02090	1000 GENOMES PROJECT - PERUVIAN IN LIMA, PERU	male
HG02091	1000 GENOMES PROJECT - PERUVIAN IN LIMA, PERU	female
HG02095	1000 GENOMES PROJECT - AFRICAN ANCESTRY FROM BARBADOS IN THE CARIBBEAN	female
HG02102	1000 GENOMES PROJECT - PERUVIAN IN LIMA, PERU	female
HG02104	1000 GENOMES PROJECT - PERUVIAN IN LIMA, PERU	male
HG02105	1000 GENOMES PROJECT - PERUVIAN IN LIMA, PERU	female
HG02106	1000 GENOMES PROJECT - PERUVIAN IN LIMA, PERU	female
HG02107	1000 GENOMES PROJECT - AFRICAN ANCESTRY FROM BARBADOS IN THE CARIBBEAN	male
HG02108	1000 GENOMES PROJECT - AFRICAN ANCESTRY FROM BARBADOS IN THE CARIBBEAN	female
HG02111	1000 GENOMES PROJECT - AFRICAN ANCESTRY FROM BARBADOS IN THE CARIBBEAN	female
HG02113	1000 GENOMES PROJECT - KINH IN HO CHI MINH CITY, VIETNAM	female
HG02116	1000 GENOMES PROJECT - KINH IN HO CHI MINH CITY, VIETNAM	male
HG02120	1000 GENOMES PROJECT - KINH IN HO CHI MINH CITY, VIETNAM	male
HG02121	1000 GENOMES PROJECT - KINH IN HO CHI MINH CITY, VIETNAM	female
HG02122	1000 GENOMES PROJECT - KINH IN HO CHI MINH CITY, VIETNAM	male
HG02126	1000 GENOMES PROJECT - KINH IN HO CHI MINH CITY, VIETNAM	female
HG02127	1000 GENOMES PROJECT - KINH IN HO CHI MINH CITY, VIETNAM	female
HG02128	1000 GENOMES PROJECT - KINH IN HO CHI MINH CITY, VIETNAM	male
HG02129	1000 GENOMES PROJECT - KINH IN HO CHI MINH CITY, VIETNAM	male
HG02130	1000 GENOMES PROJECT - KINH IN HO CHI MINH CITY, VIETNAM	female
HG02131	1000 GENOMES PROJECT - KINH IN HO CHI MINH CITY, VIETNAM	male
HG02132	1000 GENOMES PROJECT - KINH IN HO CHI MINH CITY, VIETNAM	male
HG02133	1000 GENOMES PROJECT - KINH IN HO CHI MINH CITY, VIETNAM	female
HG02134	1000 GENOMES PROJECT - KINH IN HO CHI MINH CITY, VIETNAM	male
HG02135	1000 GENOMES PROJECT - KINH IN HO CHI MINH CITY, VIETNAM	male
HG02136	1000 GENOMES PROJECT - KINH IN HO CHI MINH CITY, VIETNAM	female
HG02137	1000 GENOMES PROJECT - KINH IN HO CHI MINH CITY, VIETNAM	male
HG02138	1000 GENOMES PROJECT - KINH IN HO CHI MINH CITY, VIETNAM	male
HG02139	1000 GENOMES PROJECT - KINH IN HO CHI MINH CITY, VIETNAM	female
HG02140	1000 GENOMES PROJECT - KINH IN HO CHI MINH CITY, VIETNAM	female
HG02141	1000 GENOMES PROJECT - KINH IN HO CHI MINH CITY, VIETNAM	male
HG02142	1000 GENOMES PROJECT - KINH IN HO CHI MINH CITY, VIETNAM	female
HG02143	1000 GENOMES PROJECT - AFRICAN ANCESTRY FROM BARBADOS IN THE CARIBBEAN	male
HG02144	1000 GENOMES PROJECT - AFRICAN ANCESTRY FROM BARBADOS IN THE CARIBBEAN	female
HG02145	1000 GENOMES PROJECT - AFRICAN ANCESTRY FROM BARBADOS IN THE CARIBBEAN	male
HG02146	1000 GENOMES PROJECT - PERUVIAN IN LIMA, PERU	male
HG02147	1000 GENOMES PROJECT - PERUVIAN IN LIMA, PERU	female
HG02148	1000 GENOMES PROJECT - PERUVIAN IN LIMA, PERU	female
HG02150	1000 GENOMES PROJECT - PERUVIAN IN LIMA, PERU	male
HG02151	1000 GENOMES PROJECT - CHINESE DAI IN XISHUANGBANNA, CHINA	female
HG02152	1000 GENOMES PROJECT - CHINESE DAI IN XISHUANGBANNA, CHINA	female
HG02153	1000 GENOMES PROJECT - CHINESE DAI IN XISHUANGBANNA, CHINA	female
HG02154	1000 GENOMES PROJECT - CHINESE DAI IN XISHUANGBANNA, CHINA	female
HG02155	1000 GENOMES PROJECT - CHINESE DAI IN XISHUANGBANNA, CHINA	female
HG02156	1000 GENOMES PROJECT - CHINESE DAI IN XISHUANGBANNA, CHINA	female
HG02164	1000 GENOMES PROJECT - CHINESE DAI IN XISHUANGBANNA, CHINA	female
HG02165	1000 GENOMES PROJECT - CHINESE DAI IN XISHUANGBANNA, CHINA	female
HG02166	1000 GENOMES PROJECT - CHINESE DAI IN XISHUANGBANNA, CHINA	female
HG02178	1000 GENOMES PROJECT - CHINESE DAI IN XISHUANGBANNA, CHINA	female
HG02179	1000 GENOMES PROJECT - CHINESE DAI IN XISHUANGBANNA, CHINA	female
HG02180	1000 GENOMES PROJECT - CHINESE DAI IN XISHUANGBANNA, CHINA	female
HG02181	1000 GENOMES PROJECT - CHINESE DAI IN XISHUANGBANNA, CHINA	female
HG02182	1000 GENOMES PROJECT - CHINESE DAI IN XISHUANGBANNA, CHINA	female
HG02184	1000 GENOMES PROJECT - CHINESE DAI IN XISHUANGBANNA, CHINA	female
HG02185	1000 GENOMES PROJECT - CHINESE DAI IN XISHUANGBANNA, CHINA	female
HG02186	1000 GENOMES PROJECT - CHINESE DAI IN XISHUANGBANNA, CHINA	female
HG02187	1000 GENOMES PROJECT - CHINESE DAI IN XISHUANGBANNA, CHINA	female
HG02188	1000 GENOMES PROJECT - CHINESE DAI IN XISHUANGBANNA, CHINA	female
HG02190	1000 GENOMES PROJECT - CHINESE DAI IN XISHUANGBANNA, CHINA	female
HG02215	1000 GENOMES PROJECT - BRITISH FROM ENGLAND AND SCOTLAND, UK	female
HG02219	1000 GENOMES PROJECT - IBERIAN POPULATIONS IN SPAIN	male
HG02220	1000 GENOMES PROJECT - IBERIAN POPULATIONS IN SPAIN	female
HG02221	1000 GENOMES PROJECT - IBERIAN POPULATIONS IN SPAIN	male
HG02222	1000 GENOMES PROJECT - IBERIAN POPULATIONS IN SPAIN	female
HG02223	1000 GENOMES PROJECT - IBERIAN POPULATIONS IN SPAIN	female
HG02224	1000 GENOMES PROJECT - IBERIAN POPULATIONS IN SPAIN	male
HG02225	1000 GENOMES PROJECT - IBERIAN POPULATIONS IN SPAIN	female
HG02229	1000 GENOMES PROJECT - IBERIAN POPULATIONS IN SPAIN	female
HG02230	1000 GENOMES PROJECT - IBERIAN POPULATIONS IN SPAIN	female
HG02231	1000 GENOMES PROJECT - IBERIAN POPULATIONS IN SPAIN	male
HG02232	1000 GENOMES PROJECT - IBERIAN POPULATIONS IN SPAIN	female
HG02233	1000 GENOMES PROJECT - IBERIAN POPULATIONS IN SPAIN	male
HG02234	1000 GENOMES PROJECT - IBERIAN POPULATIONS IN SPAIN	male
HG02235	1000 GENOMES PROJECT - IBERIAN POPULATIONS IN SPAIN	female
HG02236	1000 GENOMES PROJECT - IBERIAN POPULATIONS IN SPAIN	male
HG02237	1000 GENOMES PROJECT - IBERIAN POPULATIONS IN SPAIN	female
HG02238	1000 GENOMES PROJECT - IBERIAN POPULATIONS IN SPAIN	male
HG02239	1000 GENOMES PROJECT - IBERIAN POPULATIONS IN SPAIN	female
HG02240	1000 GENOMES PROJECT - IBERIAN POPULATIONS IN SPAIN	female
HG02250	1000 GENOMES PROJECT - CHINESE DAI IN XISHUANGBANNA, CHINA	male
HG02252	1000 GENOMES PROJECT - PERUVIAN IN LIMA, PERU	female
HG02253	1000 GENOMES PROJECT - PERUVIAN IN LIMA, PERU	male
HG02255	1000 GENOMES PROJECT - AFRICAN ANCESTRY FROM BARBADOS IN THE CARIBBEAN	male
HG02256	1000 GENOMES PROJECT - AFRICAN ANCESTRY FROM BARBADOS IN THE CARIBBEAN	female
HG02257	1000 GENOMES PROJECT - AFRICAN ANCESTRY FROM BARBADOS IN THE CARIBBEAN	female
HG02258	1000 GENOMES PROJECT - AFRICAN ANCESTRY FROM BARBADOS IN THE CARIBBEAN	male
HG02259	1000 GENOMES PROJECT - PERUVIAN IN LIMA, PERU	male
HG02260	1000 GENOMES PROJECT - PERUVIAN IN LIMA, PERU	female
HG02261	1000 GENOMES PROJECT - PERUVIAN IN LIMA, PERU	male
HG02262	1000 GENOMES PROJECT - PERUVIAN IN LIMA, PERU	male
HG02265	1000 GENOMES PROJECT - PERUVIAN IN LIMA, PERU	male
HG02266	1000 GENOMES PROJECT - PERUVIAN IN LIMA, PERU	female
HG02271	1000 GENOMES PROJECT - PERUVIAN IN LIMA, PERU	male
HG02272	1000 GENOMES PROJECT - PERUVIAN IN LIMA, PERU	female
HG02273	1000 GENOMES PROJECT - PERUVIAN IN LIMA, PERU	female
HG02274	1000 GENOMES PROJECT - PERUVIAN IN LIMA, PERU	male
HG02275	1000 GENOMES PROJECT - PERUVIAN IN LIMA, PERU	female
HG02277	1000 GENOMES PROJECT - PERUVIAN IN LIMA, PERU	male
HG02278	1000 GENOMES PROJECT - PERUVIAN IN LIMA, PERU	female
HG02279	1000 GENOMES PROJECT - PERUVIAN IN LIMA, PERU	male
HG02280	1000 GENOMES PROJECT - AFRICAN ANCESTRY FROM BARBADOS IN THE CARIBBEAN	female
HG02281	1000 GENOMES PROJECT - AFRICAN ANCESTRY FROM BARBADOS IN THE CARIBBEAN	male
HG02282	1000 GENOMES PROJECT - AFRICAN ANCESTRY FROM BARBADOS IN THE CARIBBEAN	female
HG02283	1000 GENOMES PROJECT - AFRICAN ANCESTRY FROM BARBADOS IN THE CARIBBEAN	male
HG02284	1000 GENOMES PROJECT - AFRICAN ANCESTRY FROM BARBADOS IN THE CARIBBEAN	male
HG02285	1000 GENOMES PROJECT - PERUVIAN IN LIMA, PERU	male
HG02286	1000 GENOMES PROJECT - PERUVIAN IN LIMA, PERU	female
HG02287	1000 GENOMES PROJECT - PERUVIAN IN LIMA, PERU	female
HG02291	1000 GENOMES PROJECT - PERUVIAN IN LIMA, PERU	male
HG02292	1000 GENOMES PROJECT - PERUVIAN IN LIMA, PERU	female
HG02293	1000 GENOMES PROJECT - PERUVIAN IN LIMA, PERU	female
HG02298	1000 GENOMES PROJECT - PERUVIAN IN LIMA, PERU	female
HG02299	1000 GENOMES PROJECT - PERUVIAN IN LIMA, PERU	male
HG02300	1000 GENOMES PROJECT - PERUVIAN IN LIMA, PERU	female
HG02301	1000 GENOMES PROJECT - PERUVIAN IN LIMA, PERU	female
HG02302	1000 GENOMES PROJECT - PERUVIAN IN LIMA, PERU	male
HG02303	1000 GENOMES PROJECT - PERUVIAN IN LIMA, PERU	female
HG02304	1000 GENOMES PROJECT - PERUVIAN IN LIMA, PERU	male
HG02307	1000 GENOMES PROJECT - AFRICAN ANCESTRY FROM BARBADOS IN THE CARIBBEAN	male
HG02308	1000 GENOMES PROJECT - AFRICAN ANCESTRY FROM BARBADOS IN THE CARIBBEAN	female
HG02309	1000 GENOMES PROJECT - AFRICAN ANCESTRY FROM BARBADOS IN THE CARIBBEAN	female
HG02312	1000 GENOMES PROJECT - PERUVIAN IN LIMA, PERU	female
HG02314	1000 GENOMES PROJECT - AFRICAN ANCESTRY FROM BARBADOS IN THE CARIBBEAN	male
HG02315	1000 GENOMES PROJECT - AFRICAN ANCESTRY FROM BARBADOS IN THE CARIBBEAN	female
HG02316	1000 GENOMES PROJECT - AFRICAN ANCESTRY FROM BARBADOS IN THE CARIBBEAN	male
HG02317	1000 GENOMES PROJECT - AFRICAN ANCESTRY FROM BARBADOS IN THE CARIBBEAN	male
HG02318	1000 GENOMES PROJECT - AFRICAN ANCESTRY FROM BARBADOS IN THE CARIBBEAN	female
HG02321	1000 GENOMES PROJECT - AFRICAN ANCESTRY FROM BARBADOS IN THE CARIBBEAN	female
HG02322	1000 GENOMES PROJECT - AFRICAN ANCESTRY FROM BARBADOS IN THE CARIBBEAN	female
HG02323	1000 GENOMES PROJECT - AFRICAN ANCESTRY FROM BARBADOS IN THE CARIBBEAN	male
HG02325	1000 GENOMES PROJECT - AFRICAN ANCESTRY FROM BARBADOS IN THE CARIBBEAN	female
HG02330	1000 GENOMES PROJECT - AFRICAN ANCESTRY FROM BARBADOS IN THE CARIBBEAN	male
HG02332	1000 GENOMES PROJECT - AFRICAN ANCESTRY FROM BARBADOS IN THE CARIBBEAN	male
HG02334	1000 GENOMES PROJECT - AFRICAN ANCESTRY FROM BARBADOS IN THE CARIBBEAN	male
HG02337	1000 GENOMES PROJECT - AFRICAN ANCESTRY FROM BARBADOS IN THE CARIBBEAN	female
HG02339	1000 GENOMES PROJECT - AFRICAN ANCESTRY FROM BARBADOS IN THE CARIBBEAN	female
HG02343	1000 GENOMES PROJECT - AFRICAN ANCESTRY FROM BARBADOS IN THE CARIBBEAN	male
HG02345	1000 GENOMES PROJECT - PERUVIAN IN LIMA, PERU	female
HG02348	1000 GENOMES PROJECT - PERUVIAN IN LIMA, PERU	female
HG02351	1000 GENOMES PROJECT - CHINESE DAI IN XISHUANGBANNA, CHINA	male
HG02353	1000 GENOMES PROJECT - CHINESE DAI IN XISHUANGBANNA, CHINA	male
HG02355	1000 GENOMES PROJECT - CHINESE DAI IN XISHUANGBANNA, CHINA	male
HG02356	1000 GENOMES PROJECT - CHINESE DAI IN XISHUANGBANNA, CHINA	male
HG02360	1000 GENOMES PROJECT - CHINESE DAI IN XISHUANGBANNA, CHINA	male
HG02364	1000 GENOMES PROJECT - CHINESE DAI IN XISHUANGBANNA, CHINA	male
HG02367	1000 GENOMES PROJECT - CHINESE DAI IN XISHUANGBANNA, CHINA	male
HG02371	1000 GENOMES PROJECT - CHINESE DAI IN XISHUANGBANNA, CHINA	male
HG02373	1000 GENOMES PROJECT - CHINESE DAI IN XISHUANGBANNA, CHINA	male
HG02374	1000 GENOMES PROJECT - CHINESE DAI IN XISHUANGBANNA, CHINA	male
HG02375	1000 GENOMES PROJECT - CHINESE DAI IN XISHUANGBANNA, CHINA	male
HG02379	1000 GENOMES PROJECT - CHINESE DAI IN XISHUANGBANNA, CHINA	male
HG02380	1000 GENOMES PROJECT - CHINESE DAI IN XISHUANGBANNA, CHINA	male
HG02382	1000 GENOMES PROJECT - CHINESE DAI IN XISHUANGBANNA, CHINA	male
HG02383	1000 GENOMES PROJECT - CHINESE DAI IN XISHUANGBANNA, CHINA	male
HG02384	1000 GENOMES PROJECT - CHINESE DAI IN XISHUANGBANNA, CHINA	male
HG02385	1000 GENOMES PROJECT - CHINESE DAI IN XISHUANGBANNA, CHINA	male
HG02386	1000 GENOMES PROJECT - CHINESE DAI IN XISHUANGBANNA, CHINA	male
HG02389	1000 GENOMES PROJECT - CHINESE DAI IN XISHUANGBANNA, CHINA	male
HG02390	1000 GENOMES PROJECT - CHINESE DAI IN XISHUANGBANNA, CHINA	male
HG02391	1000 GENOMES PROJECT - CHINESE DAI IN XISHUANGBANNA, CHINA	male
HG02392	1000 GENOMES PROJECT - CHINESE DAI IN XISHUANGBANNA, CHINA	male
HG02394	1000 GENOMES PROJECT - CHINESE DAI IN XISHUANGBANNA, CHINA	male
HG02395	1000 GENOMES PROJECT - CHINESE DAI IN XISHUANGBANNA, CHINA	male
HG02396	1000 GENOMES PROJECT - CHINESE DAI IN XISHUANGBANNA, CHINA	male
HG02397	1000 GENOMES PROJECT - CHINESE DAI IN XISHUANGBANNA, CHINA	male
HG02398	1000 GENOMES PROJECT - CHINESE DAI IN XISHUANGBANNA, CHINA	male
HG02399	1000 GENOMES PROJECT - CHINESE DAI IN XISHUANGBANNA, CHINA	male
HG02401	1000 GENOMES PROJECT - CHINESE DAI IN XISHUANGBANNA, CHINA	male
HG02402	1000 GENOMES PROJECT - CHINESE DAI IN XISHUANGBANNA, CHINA	male
HG02406	1000 GENOMES PROJECT - CHINESE DAI IN XISHUANGBANNA, CHINA	male
HG02407	1000 GENOMES PROJECT - CHINESE DAI IN XISHUANGBANNA, CHINA	male
HG02408	1000 GENOMES PROJECT - CHINESE DAI IN XISHUANGBANNA, CHINA	male
HG02409	1000 GENOMES PROJECT - CHINESE DAI IN XISHUANGBANNA, CHINA	male
HG02410	1000 GENOMES PROJECT - CHINESE DAI IN XISHUANGBANNA, CHINA	male
HG02419	1000 GENOMES PROJECT - AFRICAN ANCESTRY FROM BARBADOS IN THE CARIBBEAN	female
HG02420	1000 GENOMES PROJECT - AFRICAN ANCESTRY FROM BARBADOS IN THE CARIBBEAN	male
HG02425	1000 GENOMES PROJECT - PERUVIAN IN LIMA, PERU	female
HG02427	1000 GENOMES PROJECT - AFRICAN ANCESTRY FROM BARBADOS IN THE CARIBBEAN	female
HG02429	1000 GENOMES PROJECT - AFRICAN ANCESTRY FROM BARBADOS IN THE CARIBBEAN	male
HG02433	1000 GENOMES PROJECT - AFRICAN ANCESTRY FROM BARBADOS IN THE CARIBBEAN	male
HG02439	1000 GENOMES PROJECT - AFRICAN ANCESTRY FROM BARBADOS IN THE CARIBBEAN	male
HG02442	1000 GENOMES PROJECT - AFRICAN ANCESTRY FROM BARBADOS IN THE CARIBBEAN	male
HG02445	1000 GENOMES PROJECT - AFRICAN ANCESTRY FROM BARBADOS IN THE CARIBBEAN	male
HG02449	1000 GENOMES PROJECT - AFRICAN ANCESTRY FROM BARBADOS IN THE CARIBBEAN	male
HG02450	1000 GENOMES PROJECT - AFRICAN ANCESTRY FROM BARBADOS IN THE CARIBBEAN	female
HG02451	1000 GENOMES PROJECT - AFRICAN ANCESTRY FROM BARBADOS IN THE CARIBBEAN	female
HG02455	1000 GENOMES PROJECT - AFRICAN ANCESTRY FROM BARBADOS IN THE CARIBBEAN	male
HG02461	1000 GENOMES PROJECT - GAMBIAN IN WESTERN DIVISION, THE GAMBIA	male
HG02462	1000 GENOMES PROJECT - GAMBIAN IN WESTERN DIVISION, THE GAMBIA	female
HG02463	1000 GENOMES PROJECT - GAMBIAN IN WESTERN DIVISION, THE GAMBIA	male
HG02464	1000 GENOMES PROJECT - GAMBIAN IN WESTERN DIVISION, THE GAMBIA	male
HG02465	1000 GENOMES PROJECT - GAMBIAN IN WESTERN DIVISION, THE GAMBIA	female
HG02466	1000 GENOMES PROJECT - GAMBIAN IN WESTERN DIVISION, THE GAMBIA	male
HG02470	1000 GENOMES PROJECT - AFRICAN ANCESTRY FROM BARBADOS IN THE CARIBBEAN	male
HG02471	1000 GENOMES PROJECT - AFRICAN ANCESTRY FROM BARBADOS IN THE CARIBBEAN	female
HG02476	1000 GENOMES PROJECT - AFRICAN ANCESTRY FROM BARBADOS IN THE CARIBBEAN	female
HG02477	1000 GENOMES PROJECT - AFRICAN ANCESTRY FROM BARBADOS IN THE CARIBBEAN	female
HG02479	1000 GENOMES PROJECT - AFRICAN ANCESTRY FROM BARBADOS IN THE CARIBBEAN	female
HG02481	1000 GENOMES PROJECT - AFRICAN ANCESTRY FROM BARBADOS IN THE CARIBBEAN	male
HG02484	1000 GENOMES PROJECT - AFRICAN ANCESTRY FROM BARBADOS IN THE CARIBBEAN	male
HG02485	1000 GENOMES PROJECT - AFRICAN ANCESTRY FROM BARBADOS IN THE CARIBBEAN	female
HG02489	1000 GENOMES PROJECT - AFRICAN ANCESTRY FROM BARBADOS IN THE CARIBBEAN	male
HG02490	1000 GENOMES PROJECT - PUNJABI IN LAHORE, PAKISTAN	male
HG02491	1000 GENOMES PROJECT - PUNJABI IN LAHORE, PAKISTAN	female
HG02492	1000 GENOMES PROJECT - PUNJABI IN LAHORE, PAKISTAN	male
HG02493	1000 GENOMES PROJECT - PUNJABI IN LAHORE, PAKISTAN	male
HG02494	1000 GENOMES PROJECT - PUNJABI IN LAHORE, PAKISTAN	female
HG02495	1000 GENOMES PROJECT - PUNJABI IN LAHORE, PAKISTAN	female
HG02496	1000 GENOMES PROJECT - AFRICAN ANCESTRY FROM BARBADOS IN THE CARIBBEAN	male
HG02497	1000 GENOMES PROJECT - AFRICAN ANCESTRY FROM BARBADOS IN THE CARIBBEAN	female
HG02501	1000 GENOMES PROJECT - AFRICAN ANCESTRY FROM BARBADOS IN THE CARIBBEAN	male
HG02502	1000 GENOMES PROJECT - AFRICAN ANCESTRY FROM BARBADOS IN THE CARIBBEAN	female
HG02505	1000 GENOMES PROJECT - AFRICAN ANCESTRY FROM BARBADOS IN THE CARIBBEAN	female
HG02508	1000 GENOMES PROJECT - AFRICAN ANCESTRY FROM BARBADOS IN THE CARIBBEAN	female
HG02511	1000 GENOMES PROJECT - AFRICAN ANCESTRY FROM BARBADOS IN THE CARIBBEAN	female
HG02512	1000 GENOMES PROJECT - KINH IN HO CHI MINH CITY, VIETNAM	male
HG02513	1000 GENOMES PROJECT - KINH IN HO CHI MINH CITY, VIETNAM	female
HG02514	1000 GENOMES PROJECT - KINH IN HO CHI MINH CITY, VIETNAM	male
HG02521	1000 GENOMES PROJECT - KINH IN HO CHI MINH CITY, VIETNAM	male
HG02522	1000 GENOMES PROJECT - KINH IN HO CHI MINH CITY, VIETNAM	female
HG02523	1000 GENOMES PROJECT - KINH IN HO CHI MINH CITY, VIETNAM	female
HG02524	1000 GENOMES PROJECT - KINH IN HO CHI MINH CITY, VIETNAM	male
HG02525	1000 GENOMES PROJECT - KINH IN HO CHI MINH CITY, VIETNAM	female
HG02526	1000 GENOMES PROJECT - KINH IN HO CHI MINH CITY, VIETNAM	female
HG02536	1000 GENOMES PROJECT - AFRICAN ANCESTRY FROM BARBADOS IN THE CARIBBEAN	male
HG02537	1000 GENOMES PROJECT - AFRICAN ANCESTRY FROM BARBADOS IN THE CARIBBEAN	female
HG02541	1000 GENOMES PROJECT - AFRICAN ANCESTRY FROM BARBADOS IN THE CARIBBEAN	male
HG02545	1000 GENOMES PROJECT - AFRICAN ANCESTRY FROM BARBADOS IN THE CARIBBEAN	male
HG02546	1000 GENOMES PROJECT - AFRICAN ANCESTRY FROM BARBADOS IN THE CARIBBEAN	female
HG02549	1000 GENOMES PROJECT - AFRICAN ANCESTRY FROM BARBADOS IN THE CARIBBEAN	female
HG02554	1000 GENOMES PROJECT - AFRICAN ANCESTRY FROM BARBADOS IN THE CARIBBEAN	male
HG02555	1000 GENOMES PROJECT - AFRICAN ANCESTRY FROM BARBADOS IN THE CARIBBEAN	female
HG02557	1000 GENOMES PROJECT - AFRICAN ANCESTRY FROM BARBADOS IN THE CARIBBEAN	male
HG02558	1000 GENOMES PROJECT - AFRICAN ANCESTRY FROM BARBADOS IN THE CARIBBEAN	female
HG02561	1000 GENOMES PROJECT - GAMBIAN IN WESTERN DIVISION, THE GAMBIA	male
HG02562	1000 GENOMES PROJECT - GAMBIAN IN WESTERN DIVISION, THE GAMBIA	female
HG02563	1000 GENOMES PROJECT - GAMBIAN IN WESTERN DIVISION, THE GAMBIA	male
HG02568	1000 GENOMES PROJECT - GAMBIAN IN WESTERN DIVISION, THE GAMBIA	female
HG02569	1000 GENOMES PROJECT - GAMBIAN IN WESTERN DIVISION, THE GAMBIA	male
HG02570	1000 GENOMES PROJECT - GAMBIAN IN WESTERN DIVISION, THE GAMBIA	male
HG02571	1000 GENOMES PROJECT - GAMBIAN IN WESTERN DIVISION, THE GAMBIA	female
HG02572	1000 GENOMES PROJECT - GAMBIAN IN WESTERN DIVISION, THE GAMBIA	male
HG02573	1000 GENOMES PROJECT - GAMBIAN IN WESTERN DIVISION, THE GAMBIA	male
HG02574	1000 GENOMES PROJECT - GAMBIAN IN WESTERN DIVISION, THE GAMBIA	female
HG02575	1000 GENOMES PROJECT - GAMBIAN IN WESTERN DIVISION, THE GAMBIA	male
HG02577	1000 GENOMES PROJECT - AFRICAN ANCESTRY FROM BARBADOS IN THE CARIBBEAN	female
HG02580	1000 GENOMES PROJECT - AFRICAN ANCESTRY FROM BARBADOS IN THE CARIBBEAN	female
HG02582	1000 GENOMES PROJECT - GAMBIAN IN WESTERN DIVISION, THE GAMBIA	male
HG02583	1000 GENOMES PROJECT - GAMBIAN IN WESTERN DIVISION, THE GAMBIA	female
HG02584	1000 GENOMES PROJECT - GAMBIAN IN WESTERN DIVISION, THE GAMBIA	male
HG02585	1000 GENOMES PROJECT - GAMBIAN IN WESTERN DIVISION, THE GAMBIA	male
HG02586	1000 GENOMES PROJECT - GAMBIAN IN WESTERN DIVISION, THE GAMBIA	female
HG02587	1000 GENOMES PROJECT - GAMBIAN IN WESTERN DIVISION, THE GAMBIA	female
HG02588	1000 GENOMES PROJECT - GAMBIAN IN WESTERN DIVISION, THE GAMBIA	male
HG02589	1000 GENOMES PROJECT - GAMBIAN IN WESTERN DIVISION, THE GAMBIA	female
HG02590	1000 GENOMES PROJECT - GAMBIAN IN WESTERN DIVISION, THE GAMBIA	male
HG02594	1000 GENOMES PROJECT - GAMBIAN IN WESTERN DIVISION, THE GAMBIA	male
HG02595	1000 GENOMES PROJECT - GAMBIAN IN WESTERN DIVISION, THE GAMBIA	female
HG02596	1000 GENOMES PROJECT - GAMBIAN IN WESTERN DIVISION, THE GAMBIA	male
HG02597	1000 GENOMES PROJECT - PUNJABI IN LAHORE, PAKISTAN	male
HG02600	1000 GENOMES PROJECT - PUNJABI IN LAHORE, PAKISTAN	male
HG02601	1000 GENOMES PROJECT - PUNJABI IN LAHORE, PAKISTAN	female
HG02602	1000 GENOMES PROJECT - PUNJABI IN LAHORE, PAKISTAN	male
HG02603	1000 GENOMES PROJECT - PUNJABI IN LAHORE, PAKISTAN	male
HG02604	1000 GENOMES PROJECT - PUNJABI IN LAHORE, PAKISTAN	female
HG02605	1000 GENOMES PROJECT - PUNJABI IN LAHORE, PAKISTAN	female
HG02610	1000 GENOMES PROJECT - GAMBIAN IN WESTERN DIVISION, THE GAMBIA	male
HG02611	1000 GENOMES PROJECT - GAMBIAN IN WESTERN DIVISION, THE GAMBIA	female
HG02612	1000 GENOMES PROJECT - GAMBIAN IN WESTERN DIVISION, THE GAMBIA	male
HG02613	1000 GENOMES PROJECT - GAMBIAN IN WESTERN DIVISION, THE GAMBIA	male
HG02614	1000 GENOMES PROJECT - GAMBIAN IN WESTERN DIVISION, THE GAMBIA	female
HG02615	1000 GENOMES PROJECT - GAMBIAN IN WESTERN DIVISION, THE GAMBIA	female
HG02620	1000 GENOMES PROJECT - GAMBIAN IN WESTERN DIVISION, THE GAMBIA	male
HG02621	1000 GENOMES PROJECT - GAMBIAN IN WESTERN DIVISION, THE GAMBIA	female
HG02622	1000 GENOMES PROJECT - GAMBIAN IN WESTERN DIVISION, THE GAMBIA	female
HG02623	1000 GENOMES PROJECT - GAMBIAN IN WESTERN DIVISION, THE GAMBIA	male
HG02624	1000 GENOMES PROJECT - GAMBIAN IN WESTERN DIVISION, THE GAMBIA	female
HG02625	1000 GENOMES PROJECT - GAMBIAN IN WESTERN DIVISION, THE GAMBIA	male
HG02628	1000 GENOMES PROJECT - GAMBIAN IN WESTERN DIVISION, THE GAMBIA	male
HG02629	1000 GENOMES PROJECT - GAMBIAN IN WESTERN DIVISION, THE GAMBIA	female
HG02630	1000 GENOMES PROJECT - GAMBIAN IN WESTERN DIVISION, THE GAMBIA	female
HG02634	1000 GENOMES PROJECT - GAMBIAN IN WESTERN DIVISION, THE GAMBIA	male
HG02635	1000 GENOMES PROJECT - GAMBIAN IN WESTERN DIVISION, THE GAMBIA	female
HG02636	1000 GENOMES PROJECT - GAMBIAN IN WESTERN DIVISION, THE GAMBIA	male
HG02642	1000 GENOMES PROJECT - GAMBIAN IN WESTERN DIVISION, THE GAMBIA	male
HG02643	1000 GENOMES PROJECT - GAMBIAN IN WESTERN DIVISION, THE GAMBIA	female
HG02644	1000 GENOMES PROJECT - GAMBIAN IN WESTERN DIVISION, THE GAMBIA	male
HG02645	1000 GENOMES PROJECT - GAMBIAN IN WESTERN DIVISION, THE GAMBIA	male
HG02646	1000 GENOMES PROJECT - GAMBIAN IN WESTERN DIVISION, THE GAMBIA	female
HG02647	1000 GENOMES PROJECT - GAMBIAN IN WESTERN DIVISION, THE GAMBIA	male
HG02648	1000 GENOMES PROJECT - PUNJABI IN LAHORE, PAKISTAN	male
HG02649	1000 GENOMES PROJECT - PUNJABI IN LAHORE, PAKISTAN	female
HG02650	1000 GENOMES PROJECT - PUNJABI IN LAHORE, PAKISTAN	male
HG02651	1000 GENOMES PROJECT - PUNJABI IN LAHORE, PAKISTAN	male
HG02652	1000 GENOMES PROJECT - PUNJABI IN LAHORE, PAKISTAN	female
HG02653	1000 GENOMES PROJECT - PUNJABI IN LAHORE, PAKISTAN	female
HG02654	1000 GENOMES PROJECT - PUNJABI IN LAHORE, PAKISTAN	male
HG02655	1000 GENOMES PROJECT - PUNJABI IN LAHORE, PAKISTAN	female
HG02656	1000 GENOMES PROJECT - PUNJABI IN LAHORE, PAKISTAN	male
HG02657	1000 GENOMES PROJECT - PUNJABI IN LAHORE, PAKISTAN	male
HG02658	1000 GENOMES PROJECT - PUNJABI IN LAHORE, PAKISTAN	female
HG02659	1000 GENOMES PROJECT - PUNJABI IN LAHORE, PAKISTAN	female
HG02660	1000 GENOMES PROJECT - PUNJABI IN LAHORE, PAKISTAN	male
HG02661	1000 GENOMES PROJECT - PUNJABI IN LAHORE, PAKISTAN	female
HG02662	1000 GENOMES PROJECT - PUNJABI IN LAHORE, PAKISTAN	female
HG02666	1000 GENOMES PROJECT - GAMBIAN IN WESTERN DIVISION, THE GAMBIA	male
HG02667	1000 GENOMES PROJECT - GAMBIAN IN WESTERN DIVISION, THE GAMBIA	female
HG02668	1000 GENOMES PROJECT - GAMBIAN IN WESTERN DIVISION, THE GAMBIA	male
HG02675	1000 GENOMES PROJECT - GAMBIAN IN WESTERN DIVISION, THE GAMBIA	male
HG02676	1000 GENOMES PROJECT - GAMBIAN IN WESTERN DIVISION, THE GAMBIA	female
HG02677	1000 GENOMES PROJECT - GAMBIAN IN WESTERN DIVISION, THE GAMBIA	female
HG02678	1000 GENOMES PROJECT - GAMBIAN IN WESTERN DIVISION, THE GAMBIA	male
HG02679	1000 GENOMES PROJECT - GAMBIAN IN WESTERN DIVISION, THE GAMBIA	female
HG02680	1000 GENOMES PROJECT - GAMBIAN IN WESTERN DIVISION, THE GAMBIA	female
HG02681	1000 GENOMES PROJECT - PUNJABI IN LAHORE, PAKISTAN	male
HG02682	1000 GENOMES PROJECT - PUNJABI IN LAHORE, PAKISTAN	female
HG02683	1000 GENOMES PROJECT - PUNJABI IN LAHORE, PAKISTAN	female
HG02684	1000 GENOMES PROJECT - PUNJABI IN LAHORE, PAKISTAN	male
HG02685	1000 GENOMES PROJECT - PUNJABI IN LAHORE, PAKISTAN	female
HG02686	1000 GENOMES PROJECT - PUNJABI IN LAHORE, PAKISTAN	male
HG02687	1000 GENOMES PROJECT - PUNJABI IN LAHORE, PAKISTAN	male
HG02688	1000 GENOMES PROJECT - PUNJABI IN LAHORE, PAKISTAN	female
HG02689	1000 GENOMES PROJECT - PUNJABI IN LAHORE, PAKISTAN	male
HG02690	1000 GENOMES PROJECT - PUNJABI IN LAHORE, PAKISTAN	male
HG02691	1000 GENOMES PROJECT - PUNJABI IN LAHORE, PAKISTAN	female
HG02692	1000 GENOMES PROJECT - PUNJABI IN LAHORE, PAKISTAN	female
HG02694	1000 GENOMES PROJECT - PUNJABI IN LAHORE, PAKISTAN	female
HG02696	1000 GENOMES PROJECT - PUNJABI IN LAHORE, PAKISTAN	male
HG02697	1000 GENOMES PROJECT - PUNJABI IN LAHORE, PAKISTAN	female
HG02698	1000 GENOMES PROJECT - PUNJABI IN LAHORE, PAKISTAN	male
HG02699	1000 GENOMES PROJECT - PUNJABI IN LAHORE, PAKISTAN	male
HG02700	1000 GENOMES PROJECT - PUNJABI IN LAHORE, PAKISTAN	female
HG02701	1000 GENOMES PROJECT - PUNJABI IN LAHORE, PAKISTAN	male
HG02702	1000 GENOMES PROJECT - GAMBIAN IN WESTERN DIVISION, THE GAMBIA	male
HG02703	1000 GENOMES PROJECT - GAMBIAN IN WESTERN DIVISION, THE GAMBIA	female
HG02704	1000 GENOMES PROJECT - GAMBIAN IN WESTERN DIVISION, THE GAMBIA	female
HG02715	1000 GENOMES PROJECT - GAMBIAN IN WESTERN DIVISION, THE GAMBIA	male
HG02716	1000 GENOMES PROJECT - GAMBIAN IN WESTERN DIVISION, THE GAMBIA	female
HG02717	1000 GENOMES PROJECT - GAMBIAN IN WESTERN DIVISION, THE GAMBIA	male
HG02721	1000 GENOMES PROJECT - GAMBIAN IN WESTERN DIVISION, THE GAMBIA	male
HG02722	1000 GENOMES PROJECT - GAMBIAN IN WESTERN DIVISION, THE GAMBIA	female
HG02723	1000 GENOMES PROJECT - GAMBIAN IN WESTERN DIVISION, THE GAMBIA	female
HG02724	1000 GENOMES PROJECT - PUNJABI IN LAHORE, PAKISTAN	male
HG02725	1000 GENOMES PROJECT - PUNJABI IN LAHORE, PAKISTAN	female
HG02726	1000 GENOMES PROJECT - PUNJABI IN LAHORE, PAKISTAN	female
HG02727	1000 GENOMES PROJECT - PUNJABI IN LAHORE, PAKISTAN	male
HG02728	1000 GENOMES PROJECT - PUNJABI IN LAHORE, PAKISTAN	female
HG02729	1000 GENOMES PROJECT - PUNJABI IN LAHORE, PAKISTAN	male
HG02731	1000 GENOMES PROJECT - PUNJABI IN LAHORE, PAKISTAN	female
HG02733	1000 GENOMES PROJECT - PUNJABI IN LAHORE, PAKISTAN	male
HG02734	1000 GENOMES PROJECT - PUNJABI IN LAHORE, PAKISTAN	female
HG02735	1000 GENOMES PROJECT - PUNJABI IN LAHORE, PAKISTAN	male
HG02736	1000 GENOMES PROJECT - PUNJABI IN LAHORE, PAKISTAN	male
HG02737	1000 GENOMES PROJECT - PUNJABI IN LAHORE, PAKISTAN	female
HG02738	1000 GENOMES PROJECT - PUNJABI IN LAHORE, PAKISTAN	male
HG02756	1000 GENOMES PROJECT - GAMBIAN IN WESTERN DIVISION, THE GAMBIA	male
HG02757	1000 GENOMES PROJECT - GAMBIAN IN WESTERN DIVISION, THE GAMBIA	female
HG02759	1000 GENOMES PROJECT - GAMBIAN IN WESTERN DIVISION, THE GAMBIA	male
HG02760	1000 GENOMES PROJECT - GAMBIAN IN WESTERN DIVISION, THE GAMBIA	female
HG02761	1000 GENOMES PROJECT - GAMBIAN IN WESTERN DIVISION, THE GAMBIA	female
HG02762	1000 GENOMES PROJECT - GAMBIAN IN WESTERN DIVISION, THE GAMBIA	male
HG02763	1000 GENOMES PROJECT - GAMBIAN IN WESTERN DIVISION, THE GAMBIA	female
HG02764	1000 GENOMES PROJECT - GAMBIAN IN WESTERN DIVISION, THE GAMBIA	male
HG02768	1000 GENOMES PROJECT - GAMBIAN IN WESTERN DIVISION, THE GAMBIA	male
HG02769	1000 GENOMES PROJECT - GAMBIAN IN WESTERN DIVISION, THE GAMBIA	female
HG02770	1000 GENOMES PROJECT - GAMBIAN IN WESTERN DIVISION, THE GAMBIA	female
HG02771	1000 GENOMES PROJECT - GAMBIAN IN WESTERN DIVISION, THE GAMBIA	male
HG02772	1000 GENOMES PROJECT - GAMBIAN IN WESTERN DIVISION, THE GAMBIA	female
HG02773	1000 GENOMES PROJECT - GAMBIAN IN WESTERN DIVISION, THE GAMBIA	male
HG02774	1000 GENOMES PROJECT - PUNJABI IN LAHORE, PAKISTAN	male
HG02775	1000 GENOMES PROJECT - PUNJABI IN LAHORE, PAKISTAN	female
HG02776	1000 GENOMES PROJECT - PUNJABI IN LAHORE, PAKISTAN	female
HG02778	1000 GENOMES PROJECT - PUNJABI IN LAHORE, PAKISTAN	female
HG02780	1000 GENOMES PROJECT - PUNJABI IN LAHORE, PAKISTAN	male
HG02783	1000 GENOMES PROJECT - PUNJABI IN LAHORE, PAKISTAN	male
HG02784	1000 GENOMES PROJECT - PUNJABI IN LAHORE, PAKISTAN	female
HG02785	1000 GENOMES PROJECT - PUNJABI IN LAHORE, PAKISTAN	female
HG02786	1000 GENOMES PROJECT - PUNJABI IN LAHORE, PAKISTAN	male
HG02787	1000 GENOMES PROJECT - PUNJABI IN LAHORE, PAKISTAN	female
HG02788	1000 GENOMES PROJECT - PUNJABI IN LAHORE, PAKISTAN	female
HG02789	1000 GENOMES PROJECT - PUNJABI IN LAHORE, PAKISTAN	male
HG02790	1000 GENOMES PROJECT - PUNJABI IN LAHORE, PAKISTAN	female
HG02791	1000 GENOMES PROJECT - PUNJABI IN LAHORE, PAKISTAN	male
HG02792	1000 GENOMES PROJECT - PUNJABI IN LAHORE, PAKISTAN	male
HG02793	1000 GENOMES PROJECT - PUNJABI IN LAHORE, PAKISTAN	female
HG02794	1000 GENOMES PROJECT - PUNJABI IN LAHORE, PAKISTAN	male
HG02798	1000 GENOMES PROJECT - GAMBIAN IN WESTERN DIVISION, THE GAMBIA	male
HG02799	1000 GENOMES PROJECT - GAMBIAN IN WESTERN DIVISION, THE GAMBIA	female
HG02800	1000 GENOMES PROJECT - GAMBIAN IN WESTERN DIVISION, THE GAMBIA	male
HG02804	1000 GENOMES PROJECT - GAMBIAN IN WESTERN DIVISION, THE GAMBIA	male
HG02805	1000 GENOMES PROJECT - GAMBIAN IN WESTERN DIVISION, THE GAMBIA	female
HG02806	1000 GENOMES PROJECT - GAMBIAN IN WESTERN DIVISION, THE GAMBIA	female
HG02807	1000 GENOMES PROJECT - GAMBIAN IN WESTERN DIVISION, THE GAMBIA	male
HG02808	1000 GENOMES PROJECT - GAMBIAN IN WESTERN DIVISION, THE GAMBIA	female
HG02809	1000 GENOMES PROJECT - GAMBIAN IN WESTERN DIVISION, THE GAMBIA	female
HG02810	1000 GENOMES PROJECT - GAMBIAN IN WESTERN DIVISION, THE GAMBIA	male
HG02811	1000 GENOMES PROJECT - GAMBIAN IN WESTERN DIVISION, THE GAMBIA	female
HG02812	1000 GENOMES PROJECT - GAMBIAN IN WESTERN DIVISION, THE GAMBIA	male
HG02813	1000 GENOMES PROJECT - GAMBIAN IN WESTERN DIVISION, THE GAMBIA	male
HG02814	1000 GENOMES PROJECT - GAMBIAN IN WESTERN DIVISION, THE GAMBIA	female
HG02815	1000 GENOMES PROJECT - GAMBIAN IN WESTERN DIVISION, THE GAMBIA	male
HG02816	1000 GENOMES PROJECT - GAMBIAN IN WESTERN DIVISION, THE GAMBIA	male
HG02817	1000 GENOMES PROJECT - GAMBIAN IN WESTERN DIVISION, THE GAMBIA	female
HG02818	1000 GENOMES PROJECT - GAMBIAN IN WESTERN DIVISION, THE GAMBIA	female
HG02819	1000 GENOMES PROJECT - GAMBIAN IN WESTERN DIVISION, THE GAMBIA	male
HG02820	1000 GENOMES PROJECT - GAMBIAN IN WESTERN DIVISION, THE GAMBIA	female
HG02821	1000 GENOMES PROJECT - GAMBIAN IN WESTERN DIVISION, THE GAMBIA	male
HG02836	1000 GENOMES PROJECT - GAMBIAN IN WESTERN DIVISION, THE GAMBIA	male
HG02837	1000 GENOMES PROJECT - GAMBIAN IN WESTERN DIVISION, THE GAMBIA	female
HG02838	1000 GENOMES PROJECT - GAMBIAN IN WESTERN DIVISION, THE GAMBIA	male
HG02839	1000 GENOMES PROJECT - GAMBIAN IN WESTERN DIVISION, THE GAMBIA	male
HG02840	1000 GENOMES PROJECT - GAMBIAN IN WESTERN DIVISION, THE GAMBIA	female
HG02841	1000 GENOMES PROJECT - GAMBIAN IN WESTERN DIVISION, THE GAMBIA	female
HG02851	1000 GENOMES PROJECT - GAMBIAN IN WESTERN DIVISION, THE GAMBIA	male
HG02852	1000 GENOMES PROJECT - GAMBIAN IN WESTERN DIVISION, THE GAMBIA	female
HG02853	1000 GENOMES PROJECT - GAMBIAN IN WESTERN DIVISION, THE GAMBIA	male
HG02854	1000 GENOMES PROJECT - GAMBIAN IN WESTERN DIVISION, THE GAMBIA	male
HG02855	1000 GENOMES PROJECT - GAMBIAN IN WESTERN DIVISION, THE GAMBIA	female
HG02856	1000 GENOMES PROJECT - GAMBIAN IN WESTERN DIVISION, THE GAMBIA	male
HG02860	1000 GENOMES PROJECT - GAMBIAN IN WESTERN DIVISION, THE GAMBIA	male
HG02861	1000 GENOMES PROJECT - GAMBIAN IN WESTERN DIVISION, THE GAMBIA	female
HG02862	1000 GENOMES PROJECT - GAMBIAN IN WESTERN DIVISION, THE GAMBIA	female
HG02869	1000 GENOMES PROJECT - GAMBIAN IN WESTERN DIVISION, THE GAMBIA	male
HG02870	1000 GENOMES PROJECT - GAMBIAN IN WESTERN DIVISION, THE GAMBIA	female
HG02871	1000 GENOMES PROJECT - GAMBIAN IN WESTERN DIVISION, THE GAMBIA	female
HG02878	1000 GENOMES PROJECT - GAMBIAN IN WESTERN DIVISION, THE GAMBIA	male
HG02879	1000 GENOMES PROJECT - GAMBIAN IN WESTERN DIVISION, THE GAMBIA	female
HG02880	1000 GENOMES PROJECT - GAMBIAN IN WESTERN DIVISION, THE GAMBIA	female
HG02881	1000 GENOMES PROJECT - GAMBIAN IN WESTERN DIVISION, THE GAMBIA	male
HG02882	1000 GENOMES PROJECT - GAMBIAN IN WESTERN DIVISION, THE GAMBIA	female
HG02883	1000 GENOMES PROJECT - GAMBIAN IN WESTERN DIVISION, THE GAMBIA	male
HG02884	1000 GENOMES PROJECT - GAMBIAN IN WESTERN DIVISION, THE GAMBIA	male
HG02885	1000 GENOMES PROJECT - GAMBIAN IN WESTERN DIVISION, THE GAMBIA	female
HG02886	1000 GENOMES PROJECT - GAMBIAN IN WESTERN DIVISION, THE GAMBIA	female
HG02887	1000 GENOMES PROJECT - GAMBIAN IN WESTERN DIVISION, THE GAMBIA	male
HG02888	1000 GENOMES PROJECT - GAMBIAN IN WESTERN DIVISION, THE GAMBIA	female
HG02889	1000 GENOMES PROJECT - GAMBIAN IN WESTERN DIVISION, THE GAMBIA	female
HG02890	1000 GENOMES PROJECT - GAMBIAN IN WESTERN DIVISION, THE GAMBIA	male
HG02891	1000 GENOMES PROJECT - GAMBIAN IN WESTERN DIVISION, THE GAMBIA	female
HG02892	1000 GENOMES PROJECT - GAMBIAN IN WESTERN DIVISION, THE GAMBIA	male
HG02895	1000 GENOMES PROJECT - GAMBIAN IN WESTERN DIVISION, THE GAMBIA	male
HG02896	1000 GENOMES PROJECT - GAMBIAN IN WESTERN DIVISION, THE GAMBIA	female
HG02897	1000 GENOMES PROJECT - GAMBIAN IN WESTERN DIVISION, THE GAMBIA	female
HG02922	1000 GENOMES PROJECT - ESAN FROM NIGERIA	female
HG02923	1000 GENOMES PROJECT - ESAN FROM NIGERIA	male
HG02924	1000 GENOMES PROJECT - ESAN FROM NIGERIA	male
HG02938	1000 GENOMES PROJECT - ESAN FROM NIGERIA	male
HG02941	1000 GENOMES PROJECT - ESAN FROM NIGERIA	male
HG02943	1000 GENOMES PROJECT - ESAN FROM NIGERIA	female
HG02944	1000 GENOMES PROJECT - ESAN FROM NIGERIA	male
HG02945	1000 GENOMES PROJECT - ESAN FROM NIGERIA	female
HG02946	1000 GENOMES PROJECT - ESAN FROM NIGERIA	female
HG02947	1000 GENOMES PROJECT - ESAN FROM NIGERIA	male
HG02948	1000 GENOMES PROJECT - ESAN FROM NIGERIA	male
HG02952	1000 GENOMES PROJECT - ESAN FROM NIGERIA	female
HG02953	1000 GENOMES PROJECT - ESAN FROM NIGERIA	male
HG02954	1000 GENOMES PROJECT - ESAN FROM NIGERIA	male
HG02964	1000 GENOMES PROJECT - ESAN FROM NIGERIA	female
HG02965	1000 GENOMES PROJECT - ESAN FROM NIGERIA	male
HG02966	1000 GENOMES PROJECT - ESAN FROM NIGERIA	male
HG02968	1000 GENOMES PROJECT - ESAN FROM NIGERIA	male
HG02970	1000 GENOMES PROJECT - ESAN FROM NIGERIA	female
HG02971	1000 GENOMES PROJECT - ESAN FROM NIGERIA	male
HG02972	1000 GENOMES PROJECT - ESAN FROM NIGERIA	male
HG02973	1000 GENOMES PROJECT - ESAN FROM NIGERIA	male
HG02974	1000 GENOMES PROJECT - ESAN FROM NIGERIA	female
HG02975	1000 GENOMES PROJECT - ESAN FROM NIGERIA	male
HG02976	1000 GENOMES PROJECT - ESAN FROM NIGERIA	female
HG02977	1000 GENOMES PROJECT - ESAN FROM NIGERIA	male
HG02978	1000 GENOMES PROJECT - ESAN FROM NIGERIA	female
HG02979	1000 GENOMES PROJECT - ESAN FROM NIGERIA	female
HG02980	1000 GENOMES PROJECT - ESAN FROM NIGERIA	male
HG02981	1000 GENOMES PROJECT - ESAN FROM NIGERIA	male
HG02982	1000 GENOMES PROJECT - GAMBIAN IN WESTERN DIVISION, THE GAMBIA	male
HG02983	1000 GENOMES PROJECT - GAMBIAN IN WESTERN DIVISION, THE GAMBIA	female
HG02984	1000 GENOMES PROJECT - GAMBIAN IN WESTERN DIVISION, THE GAMBIA	male
HG03006	1000 GENOMES PROJECT - BENGALI IN BANGLADESH	male
HG03007	1000 GENOMES PROJECT - BENGALI IN BANGLADESH	female
HG03008	1000 GENOMES PROJECT - BENGALI IN BANGLADESH	male
HG03009	1000 GENOMES PROJECT - BENGALI IN BANGLADESH	male
HG03012	1000 GENOMES PROJECT - BENGALI IN BANGLADESH	male
HG03015	1000 GENOMES PROJECT - PUNJABI IN LAHORE, PAKISTAN	male
HG03016	1000 GENOMES PROJECT - PUNJABI IN LAHORE, PAKISTAN	female
HG03017	1000 GENOMES PROJECT - PUNJABI IN LAHORE, PAKISTAN	male
HG03018	1000 GENOMES PROJECT - PUNJABI IN LAHORE, PAKISTAN	male
HG03019	1000 GENOMES PROJECT - PUNJABI IN LAHORE, PAKISTAN	female
HG03021	1000 GENOMES PROJECT - PUNJABI IN LAHORE, PAKISTAN	male
HG03022	1000 GENOMES PROJECT - PUNJABI IN LAHORE, PAKISTAN	female
HG03024	1000 GENOMES PROJECT - GAMBIAN IN WESTERN DIVISION, THE GAMBIA	male
HG03025	1000 GENOMES PROJECT - GAMBIAN IN WESTERN DIVISION, THE GAMBIA	female
HG03026	1000 GENOMES PROJECT - GAMBIAN IN WESTERN DIVISION, THE GAMBIA	female
HG03027	1000 GENOMES PROJECT - GAMBIAN IN WESTERN DIVISION, THE GAMBIA	male
HG03028	1000 GENOMES PROJECT - GAMBIAN IN WESTERN DIVISION, THE GAMBIA	female
HG03029	1000 GENOMES PROJECT - GAMBIAN IN WESTERN DIVISION, THE GAMBIA	male
HG03033	1000 GENOMES PROJECT - GAMBIAN IN WESTERN DIVISION, THE GAMBIA	male
HG03034	1000 GENOMES PROJECT - GAMBIAN IN WESTERN DIVISION, THE GAMBIA	female
HG03035	1000 GENOMES PROJECT - GAMBIAN IN WESTERN DIVISION, THE GAMBIA	male
HG03039	1000 GENOMES PROJECT - GAMBIAN IN WESTERN DIVISION, THE GAMBIA	male
HG03040	1000 GENOMES PROJECT - GAMBIAN IN WESTERN DIVISION, THE GAMBIA	female
HG03041	1000 GENOMES PROJECT - GAMBIAN IN WESTERN DIVISION, THE GAMBIA	female
HG03045	1000 GENOMES PROJECT - GAMBIAN IN WESTERN DIVISION, THE GAMBIA	male
HG03046	1000 GENOMES PROJECT - GAMBIAN IN WESTERN DIVISION, THE GAMBIA	female
HG03047	1000 GENOMES PROJECT - GAMBIAN IN WESTERN DIVISION, THE GAMBIA	female
HG03048	1000 GENOMES PROJECT - GAMBIAN IN WESTERN DIVISION, THE GAMBIA	male
HG03049	1000 GENOMES PROJECT - GAMBIAN IN WESTERN DIVISION, THE GAMBIA	female
HG03050	1000 GENOMES PROJECT - GAMBIAN IN WESTERN DIVISION, THE GAMBIA	male
HG03052	1000 GENOMES PROJECT - MENDE IN SIERRA LEONE	female
HG03054	1000 GENOMES PROJECT - MENDE IN SIERRA LEONE	male
HG03055	1000 GENOMES PROJECT - MENDE IN SIERRA LEONE	female
HG03056	1000 GENOMES PROJECT - MENDE IN SIERRA LEONE	male
HG03057	1000 GENOMES PROJECT - MENDE IN SIERRA LEONE	male
HG03058	1000 GENOMES PROJECT - MENDE IN SIERRA LEONE	female
HG03060	1000 GENOMES PROJECT - MENDE IN SIERRA LEONE	male
HG03061	1000 GENOMES PROJECT - MENDE IN SIERRA LEONE	female
HG03063	1000 GENOMES PROJECT - MENDE IN SIERRA LEONE	male
HG03064	1000 GENOMES PROJECT - MENDE IN SIERRA LEONE	female
HG03065	1000 GENOMES PROJECT - MENDE IN SIERRA LEONE	male
HG03066	1000 GENOMES PROJECT - MENDE IN SIERRA LEONE	male
HG03069	1000 GENOMES PROJECT - MENDE IN SIERRA LEONE	male
HG03072	1000 GENOMES PROJECT - MENDE IN SIERRA LEONE	male
HG03073	1000 GENOMES PROJECT - MENDE IN SIERRA LEONE	female
HG03074	1000 GENOMES PROJECT - MENDE IN SIERRA LEONE	male
HG03077	1000 GENOMES PROJECT - MENDE IN SIERRA LEONE	male
HG03078	1000 GENOMES PROJECT - MENDE IN SIERRA LEONE	male
HG03079	1000 GENOMES PROJECT - MENDE IN SIERRA LEONE	female
HG03081	1000 GENOMES PROJECT - MENDE IN SIERRA LEONE	male
HG03082	1000 GENOMES PROJECT - MENDE IN SIERRA LEONE	female
HG03084	1000 GENOMES PROJECT - MENDE IN SIERRA LEONE	male
HG03085	1000 GENOMES PROJECT - MENDE IN SIERRA LEONE	female
HG03086	1000 GENOMES PROJECT - MENDE IN SIERRA LEONE	female
HG03088	1000 GENOMES PROJECT - MENDE IN SIERRA LEONE	female
HG03091	1000 GENOMES PROJECT - MENDE IN SIERRA LEONE	female
HG03095	1000 GENOMES PROJECT - MENDE IN SIERRA LEONE	female
HG03096	1000 GENOMES PROJECT - MENDE IN SIERRA LEONE	male
HG03097	1000 GENOMES PROJECT - MENDE IN SIERRA LEONE	female
HG03098	1000 GENOMES PROJECT - MENDE IN SIERRA LEONE	male
HG03099	1000 GENOMES PROJECT - ESAN FROM NIGERIA	female
HG03100	1000 GENOMES PROJECT - ESAN FROM NIGERIA	male
HG03101	1000 GENOMES PROJECT - ESAN FROM NIGERIA	male
HG03103	1000 GENOMES PROJECT - ESAN FROM NIGERIA	male
HG03105	1000 GENOMES PROJECT - ESAN FROM NIGERIA	female
HG03108	1000 GENOMES PROJECT - ESAN FROM NIGERIA	female
HG03109	1000 GENOMES PROJECT - ESAN FROM NIGERIA	male
HG03110	1000 GENOMES PROJECT - ESAN FROM NIGERIA	female
HG03111	1000 GENOMES PROJECT - ESAN FROM NIGERIA	female
HG03112	1000 GENOMES PROJECT - ESAN FROM NIGERIA	male
HG03113	1000 GENOMES PROJECT - ESAN FROM NIGERIA	female
HG03114	1000 GENOMES PROJECT - ESAN FROM NIGERIA	female
HG03115	1000 GENOMES PROJECT - ESAN FROM NIGERIA	male
HG03116	1000 GENOMES PROJECT - ESAN FROM NIGERIA	female
HG03117	1000 GENOMES PROJECT - ESAN FROM NIGERIA	female
HG03118	1000 GENOMES PROJECT - ESAN FROM NIGERIA	male
HG03119	1000 GENOMES PROJECT - ESAN FROM NIGERIA	female
HG03120	1000 GENOMES PROJECT - ESAN FROM NIGERIA	male
HG03121	1000 GENOMES PROJECT - ESAN FROM NIGERIA	female
HG03122	1000 GENOMES PROJECT - ESAN FROM NIGERIA	male
HG03123	1000 GENOMES PROJECT - ESAN FROM NIGERIA	female
HG03124	1000 GENOMES PROJECT - ESAN FROM NIGERIA	male
HG03125	1000 GENOMES PROJECT - ESAN FROM NIGERIA	female
HG03126	1000 GENOMES PROJECT - ESAN FROM NIGERIA	female
HG03127	1000 GENOMES PROJECT - ESAN FROM NIGERIA	male
HG03128	1000 GENOMES PROJECT - ESAN FROM NIGERIA	male
HG03129	1000 GENOMES PROJECT - ESAN FROM NIGERIA	female
HG03130	1000 GENOMES PROJECT - ESAN FROM NIGERIA	male
HG03131	1000 GENOMES PROJECT - ESAN FROM NIGERIA	male
HG03132	1000 GENOMES PROJECT - ESAN FROM NIGERIA	female
HG03133	1000 GENOMES PROJECT - ESAN FROM NIGERIA	male
HG03134	1000 GENOMES PROJECT - ESAN FROM NIGERIA	male
HG03135	1000 GENOMES PROJECT - ESAN FROM NIGERIA	female
HG03136	1000 GENOMES PROJECT - ESAN FROM NIGERIA	male
HG03137	1000 GENOMES PROJECT - ESAN FROM NIGERIA	male
HG03139	1000 GENOMES PROJECT - ESAN FROM NIGERIA	male
HG03157	1000 GENOMES PROJECT - ESAN FROM NIGERIA	male
HG03159	1000 GENOMES PROJECT - ESAN FROM NIGERIA	female
HG03160	1000 GENOMES PROJECT - ESAN FROM NIGERIA	male
HG03161	1000 GENOMES PROJECT - ESAN FROM NIGERIA	male
HG03162	1000 GENOMES PROJECT - ESAN FROM NIGERIA	female
HG03163	1000 GENOMES PROJECT - ESAN FROM NIGERIA	male
HG03164	1000 GENOMES PROJECT - ESAN FROM NIGERIA	female
HG03166	1000 GENOMES PROJECT - ESAN FROM NIGERIA	male
HG03168	1000 GENOMES PROJECT - ESAN FROM NIGERIA	female
HG03169	1000 GENOMES PROJECT - ESAN FROM NIGERIA	male
HG03170	1000 GENOMES PROJECT - ESAN FROM NIGERIA	male
HG03172	1000 GENOMES PROJECT - ESAN FROM NIGERIA	male
HG03175	1000 GENOMES PROJECT - ESAN FROM NIGERIA	male
HG03189	1000 GENOMES PROJECT - ESAN FROM NIGERIA	female
HG03190	1000 GENOMES PROJECT - ESAN FROM NIGERIA	male
HG03191	1000 GENOMES PROJECT - ESAN FROM NIGERIA	male
HG03193	1000 GENOMES PROJECT - ESAN FROM NIGERIA	male
HG03195	1000 GENOMES PROJECT - ESAN FROM NIGERIA	female
HG03196	1000 GENOMES PROJECT - ESAN FROM NIGERIA	male
HG03197	1000 GENOMES PROJECT - ESAN FROM NIGERIA	male
HG03198	1000 GENOMES PROJECT - ESAN FROM NIGERIA	female
HG03199	1000 GENOMES PROJECT - ESAN FROM NIGERIA	male
HG03200	1000 GENOMES PROJECT - ESAN FROM NIGERIA	female
HG03202	1000 GENOMES PROJECT - ESAN FROM NIGERIA	male
HG03209	1000 GENOMES PROJECT - MENDE IN SIERRA LEONE	male
HG03212	1000 GENOMES PROJECT - MENDE IN SIERRA LEONE	female
HG03224	1000 GENOMES PROJECT - MENDE IN SIERRA LEONE	male
HG03225	1000 GENOMES PROJECT - MENDE IN SIERRA LEONE	male
HG03228	1000 GENOMES PROJECT - PUNJABI IN LAHORE, PAKISTAN	male
HG03229	1000 GENOMES PROJECT - PUNJABI IN LAHORE, PAKISTAN	female
HG03230	1000 GENOMES PROJECT - PUNJABI IN LAHORE, PAKISTAN	female
HG03234	1000 GENOMES PROJECT - PUNJABI IN LAHORE, PAKISTAN	male
HG03235	1000 GENOMES PROJECT - PUNJABI IN LAHORE, PAKISTAN	female
HG03236	1000 GENOMES PROJECT - PUNJABI IN LAHORE, PAKISTAN	female
HG03237	1000 GENOMES PROJECT - PUNJABI IN LAHORE, PAKISTAN	male
HG03238	1000 GENOMES PROJECT - PUNJABI IN LAHORE, PAKISTAN	female
HG03239	1000 GENOMES PROJECT - PUNJABI IN LAHORE, PAKISTAN	female
HG03240	1000 GENOMES PROJECT - GAMBIAN IN WESTERN DIVISION, THE GAMBIA	male
HG03241	1000 GENOMES PROJECT - GAMBIAN IN WESTERN DIVISION, THE GAMBIA	female
HG03242	1000 GENOMES PROJECT - GAMBIAN IN WESTERN DIVISION, THE GAMBIA	male
HG03246	1000 GENOMES PROJECT - GAMBIAN IN WESTERN DIVISION, THE GAMBIA	male
HG03247	1000 GENOMES PROJECT - GAMBIAN IN WESTERN DIVISION, THE GAMBIA	female
HG03248	1000 GENOMES PROJECT - GAMBIAN IN WESTERN DIVISION, THE GAMBIA	male
HG03249	1000 GENOMES PROJECT - GAMBIAN IN WESTERN DIVISION, THE GAMBIA	male
HG03250	1000 GENOMES PROJECT - GAMBIAN IN WESTERN DIVISION, THE GAMBIA	female
HG03251	1000 GENOMES PROJECT - GAMBIAN IN WESTERN DIVISION, THE GAMBIA	female
HG03258	1000 GENOMES PROJECT - GAMBIAN IN WESTERN DIVISION, THE GAMBIA	male
HG03259	1000 GENOMES PROJECT - GAMBIAN IN WESTERN DIVISION, THE GAMBIA	female
HG03260	1000 GENOMES PROJECT - GAMBIAN IN WESTERN DIVISION, THE GAMBIA	male
HG03265	1000 GENOMES PROJECT - ESAN FROM NIGERIA	male
HG03267	1000 GENOMES PROJECT - ESAN FROM NIGERIA	female
HG03268	1000 GENOMES PROJECT - ESAN FROM NIGERIA	male
HG03269	1000 GENOMES PROJECT - ESAN FROM NIGERIA	male
HG03270	1000 GENOMES PROJECT - ESAN FROM NIGERIA	female
HG03271	1000 GENOMES PROJECT - ESAN FROM NIGERIA	male
HG03272	1000 GENOMES PROJECT - ESAN FROM NIGERIA	female
HG03279	1000 GENOMES PROJECT - ESAN FROM NIGERIA	female
HG03280	1000 GENOMES PROJECT - ESAN FROM NIGERIA	male
HG03291	1000 GENOMES PROJECT - ESAN FROM NIGERIA	female
HG03294	1000 GENOMES PROJECT - ESAN FROM NIGERIA	female
HG03295	1000 GENOMES PROJECT - ESAN FROM NIGERIA	male
HG03296	1000 GENOMES PROJECT - ESAN FROM NIGERIA	male
HG03297	1000 GENOMES PROJECT - ESAN FROM NIGERIA	female
HG03298	1000 GENOMES PROJECT - ESAN FROM NIGERIA	male
HG03299	1000 GENOMES PROJECT - ESAN FROM NIGERIA	male
HG03300	1000 GENOMES PROJECT - ESAN FROM NIGERIA	female
HG03301	1000 GENOMES PROJECT - ESAN FROM NIGERIA	male
HG03302	1000 GENOMES PROJECT - ESAN FROM NIGERIA	male
HG03303	1000 GENOMES PROJECT - ESAN FROM NIGERIA	female
HG03304	1000 GENOMES PROJECT - ESAN FROM NIGERIA	male
HG03305	1000 GENOMES PROJECT - ESAN FROM NIGERIA	female
HG03306	1000 GENOMES PROJECT - ESAN FROM NIGERIA	female
HG03307	1000 GENOMES PROJECT - ESAN FROM NIGERIA	male
HG03308	1000 GENOMES PROJECT - ESAN FROM NIGERIA	male
HG03309	1000 GENOMES PROJECT - ESAN FROM NIGERIA	female
HG03310	1000 GENOMES PROJECT - ESAN FROM NIGERIA	female
HG03311	1000 GENOMES PROJECT - ESAN FROM NIGERIA	male
HG03312	1000 GENOMES PROJECT - ESAN FROM NIGERIA	female
HG03313	1000 GENOMES PROJECT - ESAN FROM NIGERIA	male
HG03314	1000 GENOMES PROJECT - ESAN FROM NIGERIA	male
HG03342	1000 GENOMES PROJECT - ESAN FROM NIGERIA	female
HG03343	1000 GENOMES PROJECT - ESAN FROM NIGERIA	male
HG03344	1000 GENOMES PROJECT - ESAN FROM NIGERIA	male
HG03350	1000 GENOMES PROJECT - ESAN FROM NIGERIA	male
HG03351	1000 GENOMES PROJECT - ESAN FROM NIGERIA	female
HG03352	1000 GENOMES PROJECT - ESAN FROM NIGERIA	male
HG03354	1000 GENOMES PROJECT - ESAN FROM NIGERIA	female
HG03363	1000 GENOMES PROJECT - ESAN FROM NIGERIA	female
HG03366	1000 GENOMES PROJECT - ESAN FROM NIGERIA	female
HG03367	1000 GENOMES PROJECT - ESAN FROM NIGERIA	male
HG03368	1000 GENOMES PROJECT - ESAN FROM NIGERIA	male
HG03369	1000 GENOMES PROJECT - ESAN FROM NIGERIA	female
HG03370	1000 GENOMES PROJECT - ESAN FROM NIGERIA	male
HG03371	1000 GENOMES PROJECT - ESAN FROM NIGERIA	male
HG03372	1000 GENOMES PROJECT - ESAN FROM NIGERIA	female
HG03373	1000 GENOMES PROJECT - ESAN FROM NIGERIA	male
HG03374	1000 GENOMES PROJECT - ESAN FROM NIGERIA	female
HG03376	1000 GENOMES PROJECT - MENDE IN SIERRA LEONE	male
HG03378	1000 GENOMES PROJECT - MENDE IN SIERRA LEONE	female
HG03380	1000 GENOMES PROJECT - MENDE IN SIERRA LEONE	female
HG03382	1000 GENOMES PROJECT - MENDE IN SIERRA LEONE	male
HG03385	1000 GENOMES PROJECT - MENDE IN SIERRA LEONE	male
HG03388	1000 GENOMES PROJECT - MENDE IN SIERRA LEONE	male
HG03391	1000 GENOMES PROJECT - MENDE IN SIERRA LEONE	male
HG03394	1000 GENOMES PROJECT - MENDE IN SIERRA LEONE	male
HG03397	1000 GENOMES PROJECT - MENDE IN SIERRA LEONE	male
HG03401	1000 GENOMES PROJECT - MENDE IN SIERRA LEONE	female
HG03410	1000 GENOMES PROJECT - MENDE IN SIERRA LEONE	female
HG03419	1000 GENOMES PROJECT - MENDE IN SIERRA LEONE	female
HG03428	1000 GENOMES PROJECT - MENDE IN SIERRA LEONE	female
HG03432	1000 GENOMES PROJECT - MENDE IN SIERRA LEONE	male
HG03433	1000 GENOMES PROJECT - MENDE IN SIERRA LEONE	male
HG03436	1000 GENOMES PROJECT - MENDE IN SIERRA LEONE	male
HG03437	1000 GENOMES PROJECT - MENDE IN SIERRA LEONE	female
HG03438	1000 GENOMES PROJECT - MENDE IN SIERRA LEONE	female
HG03439	1000 GENOMES PROJECT - MENDE IN SIERRA LEONE	male
HG03442	1000 GENOMES PROJECT - MENDE IN SIERRA LEONE	male
HG03445	1000 GENOMES PROJECT - MENDE IN SIERRA LEONE	male
HG03446	1000 GENOMES PROJECT - MENDE IN SIERRA LEONE	female
HG03449	1000 GENOMES PROJECT - MENDE IN SIERRA LEONE	female
HG03451	1000 GENOMES PROJECT - MENDE IN SIERRA LEONE	male
HG03452	1000 GENOMES PROJECT - MENDE IN SIERRA LEONE	female
HG03453	1000 GENOMES PROJECT - MENDE IN SIERRA LEONE	female
HG03454	1000 GENOMES PROJECT - MENDE IN SIERRA LEONE	male
HG03455	1000 GENOMES PROJECT - MENDE IN SIERRA LEONE	female
HG03456	1000 GENOMES PROJECT - MENDE IN SIERRA LEONE	male
HG03457	1000 GENOMES PROJECT - MENDE IN SIERRA LEONE	male
HG03458	1000 GENOMES PROJECT - MENDE IN SIERRA LEONE	female
HG03460	1000 GENOMES PROJECT - MENDE IN SIERRA LEONE	male
HG03461	1000 GENOMES PROJECT - MENDE IN SIERRA LEONE	female
HG03464	1000 GENOMES PROJECT - MENDE IN SIERRA LEONE	female
HG03469	1000 GENOMES PROJECT - MENDE IN SIERRA LEONE	male
HG03470	1000 GENOMES PROJECT - MENDE IN SIERRA LEONE	female
HG03472	1000 GENOMES PROJECT - MENDE IN SIERRA LEONE	male
HG03473	1000 GENOMES PROJECT - MENDE IN SIERRA LEONE	female
HG03476	1000 GENOMES PROJECT - MENDE IN SIERRA LEONE	female
HG03478	1000 GENOMES PROJECT - MENDE IN SIERRA LEONE	male
HG03479	1000 GENOMES PROJECT - MENDE IN SIERRA LEONE	female
HG03480	1000 GENOMES PROJECT - MENDE IN SIERRA LEONE	female
HG03484	1000 GENOMES PROJECT - MENDE IN SIERRA LEONE	male
HG03485	1000 GENOMES PROJECT - MENDE IN SIERRA LEONE	female
HG03486	1000 GENOMES PROJECT - MENDE IN SIERRA LEONE	female
HG03487	1000 GENOMES PROJECT - PUNJABI IN LAHORE, PAKISTAN	male
HG03488	1000 GENOMES PROJECT - PUNJABI IN LAHORE, PAKISTAN	female
HG03489	1000 GENOMES PROJECT - PUNJABI IN LAHORE, PAKISTAN	male
HG03490	1000 GENOMES PROJECT - PUNJABI IN LAHORE, PAKISTAN	male
HG03491	1000 GENOMES PROJECT - PUNJABI IN LAHORE, PAKISTAN	female
HG03492	1000 GENOMES PROJECT - PUNJABI IN LAHORE, PAKISTAN	male
HG03499	1000 GENOMES PROJECT - ESAN FROM NIGERIA	female
HG03511	1000 GENOMES PROJECT - ESAN FROM NIGERIA	female
HG03514	1000 GENOMES PROJECT - ESAN FROM NIGERIA	female
HG03515	1000 GENOMES PROJECT - ESAN FROM NIGERIA	male
HG03516	1000 GENOMES PROJECT - ESAN FROM NIGERIA	female
HG03517	1000 GENOMES PROJECT - ESAN FROM NIGERIA	female
HG03518	1000 GENOMES PROJECT - ESAN FROM NIGERIA	male
HG03519	1000 GENOMES PROJECT - ESAN FROM NIGERIA	male
HG03520	1000 GENOMES PROJECT - ESAN FROM NIGERIA	female
HG03521	1000 GENOMES PROJECT - ESAN FROM NIGERIA	male
HG03522	1000 GENOMES PROJECT - ESAN FROM NIGERIA	female
HG03538	1000 GENOMES PROJECT - GAMBIAN IN WESTERN DIVISION, THE GAMBIA	male
HG03539	1000 GENOMES PROJECT - GAMBIAN IN WESTERN DIVISION, THE GAMBIA	female
HG03540	1000 GENOMES PROJECT - GAMBIAN IN WESTERN DIVISION, THE GAMBIA	female
HG03547	1000 GENOMES PROJECT - MENDE IN SIERRA LEONE	male
HG03548	1000 GENOMES PROJECT - MENDE IN SIERRA LEONE	female
HG03556	1000 GENOMES PROJECT - MENDE IN SIERRA LEONE	male
HG03557	1000 GENOMES PROJECT - MENDE IN SIERRA LEONE	female
HG03558	1000 GENOMES PROJECT - MENDE IN SIERRA LEONE	female
HG03559	1000 GENOMES PROJECT - MENDE IN SIERRA LEONE	male
HG03563	1000 GENOMES PROJECT - MENDE IN SIERRA LEONE	female
HG03565	1000 GENOMES PROJECT - MENDE IN SIERRA LEONE	male
HG03567	1000 GENOMES PROJECT - MENDE IN SIERRA LEONE	female
HG03571	1000 GENOMES PROJECT - MENDE IN SIERRA LEONE	male
HG03572	1000 GENOMES PROJECT - MENDE IN SIERRA LEONE	female
HG03574	1000 GENOMES PROJECT - MENDE IN SIERRA LEONE	male
HG03575	1000 GENOMES PROJECT - MENDE IN SIERRA LEONE	female
HG03576	1000 GENOMES PROJECT - MENDE IN SIERRA LEONE	female
HG03577	1000 GENOMES PROJECT - MENDE IN SIERRA LEONE	male
HG03578	1000 GENOMES PROJECT - MENDE IN SIERRA LEONE	female
HG03579	1000 GENOMES PROJECT - MENDE IN SIERRA LEONE	male
HG03582	1000 GENOMES PROJECT - MENDE IN SIERRA LEONE	male
HG03583	1000 GENOMES PROJECT - MENDE IN SIERRA LEONE	female
HG03584	1000 GENOMES PROJECT - MENDE IN SIERRA LEONE	female
HG03585	1000 GENOMES PROJECT - BENGALI IN BANGLADESH	male
HG03589	1000 GENOMES PROJECT - BENGALI IN BANGLADESH	female
HG03593	1000 GENOMES PROJECT - BENGALI IN BANGLADESH	male
HG03594	1000 GENOMES PROJECT - BENGALI IN BANGLADESH	male
HG03595	1000 GENOMES PROJECT - BENGALI IN BANGLADESH	female
HG03596	1000 GENOMES PROJECT - BENGALI IN BANGLADESH	male
HG03598	1000 GENOMES PROJECT - BENGALI IN BANGLADESH	female
HG03600	1000 GENOMES PROJECT - BENGALI IN BANGLADESH	male
HG03603	1000 GENOMES PROJECT - BENGALI IN BANGLADESH	male
HG03604	1000 GENOMES PROJECT - BENGALI IN BANGLADESH	female
HG03605	1000 GENOMES PROJECT - BENGALI IN BANGLADESH	female
HG03606	1000 GENOMES PROJECT - BENGALI IN BANGLADESH	male
HG03607	1000 GENOMES PROJECT - BENGALI IN BANGLADESH	female
HG03611	1000 GENOMES PROJECT - BENGALI IN BANGLADESH	female
HG03615	1000 GENOMES PROJECT - BENGALI IN BANGLADESH	male
HG03616	1000 GENOMES PROJECT - BENGALI IN BANGLADESH	female
HG03617	1000 GENOMES PROJECT - BENGALI IN BANGLADESH	female
HG03618	1000 GENOMES PROJECT - PUNJABI IN LAHORE, PAKISTAN	male
HG03619	1000 GENOMES PROJECT - PUNJABI IN LAHORE, PAKISTAN	female
HG03620	1000 GENOMES PROJECT - PUNJABI IN LAHORE, PAKISTAN	female
HG03624	1000 GENOMES PROJECT - PUNJABI IN LAHORE, PAKISTAN	male
HG03625	1000 GENOMES PROJECT - PUNJABI IN LAHORE, PAKISTAN	female
HG03626	1000 GENOMES PROJECT - PUNJABI IN LAHORE, PAKISTAN	female
HG03629	1000 GENOMES PROJECT - PUNJABI IN LAHORE, PAKISTAN	male
HG03631	1000 GENOMES PROJECT - PUNJABI IN LAHORE, PAKISTAN	female
HG03633	1000 GENOMES PROJECT - PUNJABI IN LAHORE, PAKISTAN	male
HG03634	1000 GENOMES PROJECT - PUNJABI IN LAHORE, PAKISTAN	female
HG03635	1000 GENOMES PROJECT - PUNJABI IN LAHORE, PAKISTAN	female
HG03636	1000 GENOMES PROJECT - PUNJABI IN LAHORE, PAKISTAN	male
HG03639	1000 GENOMES PROJECT - PUNJABI IN LAHORE, PAKISTAN	male
HG03640	1000 GENOMES PROJECT - PUNJABI IN LAHORE, PAKISTAN	female
HG03641	1000 GENOMES PROJECT - PUNJABI IN LAHORE, PAKISTAN	male
HG03642	1000 GENOMES PROJECT - SRI LANKAN TAMIL IN THE UK	female
HG03643	1000 GENOMES PROJECT - SRI LANKAN TAMIL IN THE UK	female
HG03644	1000 GENOMES PROJECT - SRI LANKAN TAMIL IN THE UK	male
HG03645	1000 GENOMES PROJECT - SRI LANKAN TAMIL IN THE UK	female
HG03646	1000 GENOMES PROJECT - SRI LANKAN TAMIL IN THE UK	male
HG03649	1000 GENOMES PROJECT - PUNJABI IN LAHORE, PAKISTAN	male
HG03650	1000 GENOMES PROJECT - PUNJABI IN LAHORE, PAKISTAN	female
HG03651	1000 GENOMES PROJECT - PUNJABI IN LAHORE, PAKISTAN	male
HG03652	1000 GENOMES PROJECT - PUNJABI IN LAHORE, PAKISTAN	male
HG03653	1000 GENOMES PROJECT - PUNJABI IN LAHORE, PAKISTAN	female
HG03654	1000 GENOMES PROJECT - PUNJABI IN LAHORE, PAKISTAN	male
HG03660	1000 GENOMES PROJECT - PUNJABI IN LAHORE, PAKISTAN	male
HG03663	1000 GENOMES PROJECT - PUNJABI IN LAHORE, PAKISTAN	male
HG03667	1000 GENOMES PROJECT - PUNJABI IN LAHORE, PAKISTAN	male
HG03668	1000 GENOMES PROJECT - PUNJABI IN LAHORE, PAKISTAN	female
HG03669	1000 GENOMES PROJECT - PUNJABI IN LAHORE, PAKISTAN	female
HG03672	1000 GENOMES PROJECT - SRI LANKAN TAMIL IN THE UK	male
HG03673	1000 GENOMES PROJECT - SRI LANKAN TAMIL IN THE UK	female
HG03679	1000 GENOMES PROJECT - SRI LANKAN TAMIL IN THE UK	male
HG03680	1000 GENOMES PROJECT - SRI LANKAN TAMIL IN THE UK	male
HG03681	1000 GENOMES PROJECT - SRI LANKAN TAMIL IN THE UK	male
HG03682	1000 GENOMES PROJECT - SRI LANKAN TAMIL IN THE UK	male
HG03683	1000 GENOMES PROJECT - SRI LANKAN TAMIL IN THE UK	female
HG03684	1000 GENOMES PROJECT - SRI LANKAN TAMIL IN THE UK	female
HG03685	1000 GENOMES PROJECT - SRI LANKAN TAMIL IN THE UK	male
HG03686	1000 GENOMES PROJECT - SRI LANKAN TAMIL IN THE UK	male
HG03687	1000 GENOMES PROJECT - SRI LANKAN TAMIL IN THE UK	male
HG03688	1000 GENOMES PROJECT - SRI LANKAN TAMIL IN THE UK	male
HG03689	1000 GENOMES PROJECT - SRI LANKAN TAMIL IN THE UK	female
HG03690	1000 GENOMES PROJECT - SRI LANKAN TAMIL IN THE UK	female
HG03691	1000 GENOMES PROJECT - SRI LANKAN TAMIL IN THE UK	male
HG03692	1000 GENOMES PROJECT - SRI LANKAN TAMIL IN THE UK	female
HG03693	1000 GENOMES PROJECT - SRI LANKAN TAMIL IN THE UK	male
HG03694	1000 GENOMES PROJECT - SRI LANKAN TAMIL IN THE UK	male
HG03695	1000 GENOMES PROJECT - SRI LANKAN TAMIL IN THE UK	male
HG03696	1000 GENOMES PROJECT - SRI LANKAN TAMIL IN THE UK	male
HG03697	1000 GENOMES PROJECT - SRI LANKAN TAMIL IN THE UK	male
HG03698	1000 GENOMES PROJECT - SRI LANKAN TAMIL IN THE UK	female
HG03699	1000 GENOMES PROJECT - PUNJABI IN LAHORE, PAKISTAN	male
HG03700	1000 GENOMES PROJECT - PUNJABI IN LAHORE, PAKISTAN	female
HG03701	1000 GENOMES PROJECT - PUNJABI IN LAHORE, PAKISTAN	male
HG03702	1000 GENOMES PROJECT - PUNJABI IN LAHORE, PAKISTAN	male
HG03703	1000 GENOMES PROJECT - PUNJABI IN LAHORE, PAKISTAN	female
HG03704	1000 GENOMES PROJECT - PUNJABI IN LAHORE, PAKISTAN	female
HG03705	1000 GENOMES PROJECT - PUNJABI IN LAHORE, PAKISTAN	male
HG03706	1000 GENOMES PROJECT - PUNJABI IN LAHORE, PAKISTAN	female
HG03707	1000 GENOMES PROJECT - PUNJABI IN LAHORE, PAKISTAN	male
HG03708	1000 GENOMES PROJECT - PUNJABI IN LAHORE, PAKISTAN	male
HG03709	1000 GENOMES PROJECT - PUNJABI IN LAHORE, PAKISTAN	female
HG03710	1000 GENOMES PROJECT - PUNJABI IN LAHORE, PAKISTAN	male
HG03711	1000 GENOMES PROJECT - SRI LANKAN TAMIL IN THE UK	male
HG03713	1000 GENOMES PROJECT - INDIAN TELUGU IN THE UK	male
HG03714	1000 GENOMES PROJECT - INDIAN TELUGU IN THE UK	female
HG03716	1000 GENOMES PROJECT - INDIAN TELUGU IN THE UK	male
HG03717	1000 GENOMES PROJECT - INDIAN TELUGU IN THE UK	female
HG03718	1000 GENOMES PROJECT - INDIAN TELUGU IN THE UK	male
HG03719	1000 GENOMES PROJECT - INDIAN TELUGU IN THE UK	female
HG03720	1000 GENOMES PROJECT - INDIAN TELUGU IN THE UK	male
HG03721	1000 GENOMES PROJECT - INDIAN TELUGU IN THE UK	female
HG03722	1000 GENOMES PROJECT - INDIAN TELUGU IN THE UK	female
HG03725	1000 GENOMES PROJECT - INDIAN TELUGU IN THE UK	male
HG03727	1000 GENOMES PROJECT - INDIAN TELUGU IN THE UK	male
HG03729	1000 GENOMES PROJECT - INDIAN TELUGU IN THE UK	male
HG03730	1000 GENOMES PROJECT - INDIAN TELUGU IN THE UK	female
HG03731	1000 GENOMES PROJECT - INDIAN TELUGU IN THE UK	female
HG03732	1000 GENOMES PROJECT - INDIAN TELUGU IN THE UK	male
HG03733	1000 GENOMES PROJECT - SRI LANKAN TAMIL IN THE UK	female
HG03736	1000 GENOMES PROJECT - SRI LANKAN TAMIL IN THE UK	female
HG03738	1000 GENOMES PROJECT - SRI LANKAN TAMIL IN THE UK	male
HG03740	1000 GENOMES PROJECT - SRI LANKAN TAMIL IN THE UK	male
HG03741	1000 GENOMES PROJECT - SRI LANKAN TAMIL IN THE UK	female
HG03742	1000 GENOMES PROJECT - INDIAN TELUGU IN THE UK	male
HG03743	1000 GENOMES PROJECT - SRI LANKAN TAMIL IN THE UK	male
HG03744	1000 GENOMES PROJECT - SRI LANKAN TAMIL IN THE UK	male
HG03745	1000 GENOMES PROJECT - SRI LANKAN TAMIL IN THE UK	male
HG03746	1000 GENOMES PROJECT - SRI LANKAN TAMIL IN THE UK	male
HG03750	1000 GENOMES PROJECT - SRI LANKAN TAMIL IN THE UK	male
HG03752	1000 GENOMES PROJECT - SRI LANKAN TAMIL IN THE UK	female
HG03753	1000 GENOMES PROJECT - SRI LANKAN TAMIL IN THE UK	male
HG03754	1000 GENOMES PROJECT - SRI LANKAN TAMIL IN THE UK	female
HG03755	1000 GENOMES PROJECT - SRI LANKAN TAMIL IN THE UK	male
HG03756	1000 GENOMES PROJECT - SRI LANKAN TAMIL IN THE UK	female
HG03757	1000 GENOMES PROJECT - SRI LANKAN TAMIL IN THE UK	female
HG03760	1000 GENOMES PROJECT - SRI LANKAN TAMIL IN THE UK	female
HG03761	1000 GENOMES PROJECT - PUNJABI IN LAHORE, PAKISTAN	male
HG03762	1000 GENOMES PROJECT - PUNJABI IN LAHORE, PAKISTAN	female
HG03763	1000 GENOMES PROJECT - PUNJABI IN LAHORE, PAKISTAN	male
HG03765	1000 GENOMES PROJECT - PUNJABI IN LAHORE, PAKISTAN	female
HG03767	1000 GENOMES PROJECT - PUNJABI IN LAHORE, PAKISTAN	male
HG03770	1000 GENOMES PROJECT - INDIAN TELUGU IN THE UK	female
HG03771	1000 GENOMES PROJECT - INDIAN TELUGU IN THE UK	male
HG03772	1000 GENOMES PROJECT - INDIAN TELUGU IN THE UK	female
HG03773	1000 GENOMES PROJECT - INDIAN TELUGU IN THE UK	male
HG03774	1000 GENOMES PROJECT - INDIAN TELUGU IN THE UK	female
HG03775	1000 GENOMES PROJECT - INDIAN TELUGU IN THE UK	male
HG03777	1000 GENOMES PROJECT - INDIAN TELUGU IN THE UK	male
HG03778	1000 GENOMES PROJECT - INDIAN TELUGU IN THE UK	male
HG03779	1000 GENOMES PROJECT - INDIAN TELUGU IN THE UK	male
HG03780	1000 GENOMES PROJECT - INDIAN TELUGU IN THE UK	female
HG03781	1000 GENOMES PROJECT - INDIAN TELUGU IN THE UK	female
HG03782	1000 GENOMES PROJECT - INDIAN TELUGU IN THE UK	female
HG03784	1000 GENOMES PROJECT - INDIAN TELUGU IN THE UK	female
HG03785	1000 GENOMES PROJECT - INDIAN TELUGU IN THE UK	male
HG03786	1000 GENOMES PROJECT - INDIAN TELUGU IN THE UK	male
HG03787	1000 GENOMES PROJECT - INDIAN TELUGU IN THE UK	female
HG03788	1000 GENOMES PROJECT - INDIAN TELUGU IN THE UK	male
HG03789	1000 GENOMES PROJECT - INDIAN TELUGU IN THE UK	female
HG03790	1000 GENOMES PROJECT - INDIAN TELUGU IN THE UK	male
HG03792	1000 GENOMES PROJECT - INDIAN TELUGU IN THE UK	male
HG03793	1000 GENOMES PROJECT - BENGALI IN BANGLADESH	female
HG03794	1000 GENOMES PROJECT - BENGALI IN BANGLADESH	male
HG03795	1000 GENOMES PROJECT - BENGALI IN BANGLADESH	male
HG03796	1000 GENOMES PROJECT - BENGALI IN BANGLADESH	female
HG03797	1000 GENOMES PROJECT - BENGALI IN BANGLADESH	male
HG03798	1000 GENOMES PROJECT - BENGALI IN BANGLADESH	male
HG03799	1000 GENOMES PROJECT - BENGALI IN BANGLADESH	female
HG03800	1000 GENOMES PROJECT - BENGALI IN BANGLADESH	male
HG03801	1000 GENOMES PROJECT - BENGALI IN BANGLADESH	female
HG03802	1000 GENOMES PROJECT - BENGALI IN BANGLADESH	female
HG03803	1000 GENOMES PROJECT - BENGALI IN BANGLADESH	male
HG03804	1000 GENOMES PROJECT - BENGALI IN BANGLADESH	female
HG03805	1000 GENOMES PROJECT - BENGALI IN BANGLADESH	female
HG03806	1000 GENOMES PROJECT - BENGALI IN BANGLADESH	male
HG03807	1000 GENOMES PROJECT - BENGALI IN BANGLADESH	female
HG03808	1000 GENOMES PROJECT - BENGALI IN BANGLADESH	female
HG03809	1000 GENOMES PROJECT - BENGALI IN BANGLADESH	male
HG03812	1000 GENOMES PROJECT - BENGALI IN BANGLADESH	male
HG03814	1000 GENOMES PROJECT - BENGALI IN BANGLADESH	female
HG03815	1000 GENOMES PROJECT - BENGALI IN BANGLADESH	male
HG03816	1000 GENOMES PROJECT - BENGALI IN BANGLADESH	female
HG03817	1000 GENOMES PROJECT - BENGALI IN BANGLADESH	female
HG03821	1000 GENOMES PROJECT - BENGALI IN BANGLADESH	male
HG03823	1000 GENOMES PROJECT - BENGALI IN BANGLADESH	female
HG03824	1000 GENOMES PROJECT - BENGALI IN BANGLADESH	male
HG03825	1000 GENOMES PROJECT - BENGALI IN BANGLADESH	female
HG03826	1000 GENOMES PROJECT - BENGALI IN BANGLADESH	female
HG03829	1000 GENOMES PROJECT - BENGALI IN BANGLADESH	female
HG03830	1000 GENOMES PROJECT - BENGALI IN BANGLADESH	male
HG03831	1000 GENOMES PROJECT - BENGALI IN BANGLADESH	female
HG03832	1000 GENOMES PROJECT - BENGALI IN BANGLADESH	female
HG03833	1000 GENOMES PROJECT - BENGALI IN BANGLADESH	male
HG03834	1000 GENOMES PROJECT - BENGALI IN BANGLADESH	female
HG03836	1000 GENOMES PROJECT - SRI LANKAN TAMIL IN THE UK	female
HG03837	1000 GENOMES PROJECT - SRI LANKAN TAMIL IN THE UK	male
HG03838	1000 GENOMES PROJECT - SRI LANKAN TAMIL IN THE UK	female
HG03844	1000 GENOMES PROJECT - SRI LANKAN TAMIL IN THE UK	male
HG03846	1000 GENOMES PROJECT - SRI LANKAN TAMIL IN THE UK	male
HG03848	1000 GENOMES PROJECT - SRI LANKAN TAMIL IN THE UK	male
HG03849	1000 GENOMES PROJECT - SRI LANKAN TAMIL IN THE UK	female
HG03850	1000 GENOMES PROJECT - SRI LANKAN TAMIL IN THE UK	male
HG03851	1000 GENOMES PROJECT - SRI LANKAN TAMIL IN THE UK	male
HG03854	1000 GENOMES PROJECT - SRI LANKAN TAMIL IN THE UK	male
HG03856	1000 GENOMES PROJECT - SRI LANKAN TAMIL IN THE UK	male
HG03857	1000 GENOMES PROJECT - SRI LANKAN TAMIL IN THE UK	female
HG03858	1000 GENOMES PROJECT - SRI LANKAN TAMIL IN THE UK	female
HG03861	1000 GENOMES PROJECT - INDIAN TELUGU IN THE UK	female
HG03862	1000 GENOMES PROJECT - INDIAN TELUGU IN THE UK	female
HG03863	1000 GENOMES PROJECT - INDIAN TELUGU IN THE UK	female
HG03864	1000 GENOMES PROJECT - INDIAN TELUGU IN THE UK	male
HG03866	1000 GENOMES PROJECT - INDIAN TELUGU IN THE UK	male
HG03867	1000 GENOMES PROJECT - INDIAN TELUGU IN THE UK	male
HG03868	1000 GENOMES PROJECT - INDIAN TELUGU IN THE UK	female
HG03869	1000 GENOMES PROJECT - INDIAN TELUGU IN THE UK	male
HG03870	1000 GENOMES PROJECT - INDIAN TELUGU IN THE UK	male
HG03871	1000 GENOMES PROJECT - INDIAN TELUGU IN THE UK	male
HG03872	1000 GENOMES PROJECT - INDIAN TELUGU IN THE UK	male
HG03873	1000 GENOMES PROJECT - INDIAN TELUGU IN THE UK	female
HG03874	1000 GENOMES PROJECT - INDIAN TELUGU IN THE UK	female
HG03875	1000 GENOMES PROJECT - INDIAN TELUGU IN THE UK	male
HG03882	1000 GENOMES PROJECT - INDIAN TELUGU IN THE UK	female
HG03884	1000 GENOMES PROJECT - SRI LANKAN TAMIL IN THE UK	female
HG03885	1000 GENOMES PROJECT - SRI LANKAN TAMIL IN THE UK	male
HG03886	1000 GENOMES PROJECT - SRI LANKAN TAMIL IN THE UK	female
HG03887	1000 GENOMES PROJECT - SRI LANKAN TAMIL IN THE UK	male
HG03888	1000 GENOMES PROJECT - SRI LANKAN TAMIL IN THE UK	female
HG03890	1000 GENOMES PROJECT - SRI LANKAN TAMIL IN THE UK	male
HG03894	1000 GENOMES PROJECT - SRI LANKAN TAMIL IN THE UK	female
HG03895	1000 GENOMES PROJECT - SRI LANKAN TAMIL IN THE UK	female
HG03896	1000 GENOMES PROJECT - SRI LANKAN TAMIL IN THE UK	male
HG03897	1000 GENOMES PROJECT - SRI LANKAN TAMIL IN THE UK	female
HG03898	1000 GENOMES PROJECT - SRI LANKAN TAMIL IN THE UK	female
HG03899	1000 GENOMES PROJECT - SRI LANKAN TAMIL IN THE UK	male
HG03900	1000 GENOMES PROJECT - SRI LANKAN TAMIL IN THE UK	male
HG03902	1000 GENOMES PROJECT - BENGALI IN BANGLADESH	male
HG03904	1000 GENOMES PROJECT - BENGALI IN BANGLADESH	female
HG03905	1000 GENOMES PROJECT - BENGALI IN BANGLADESH	male
HG03906	1000 GENOMES PROJECT - BENGALI IN BANGLADESH	male
HG03907	1000 GENOMES PROJECT - BENGALI IN BANGLADESH	female
HG03908	1000 GENOMES PROJECT - BENGALI IN BANGLADESH	male
HG03909	1000 GENOMES PROJECT - BENGALI IN BANGLADESH	male
HG03910	1000 GENOMES PROJECT - BENGALI IN BANGLADESH	female
HG03911	1000 GENOMES PROJECT - BENGALI IN BANGLADESH	male
HG03913	1000 GENOMES PROJECT - BENGALI IN BANGLADESH	female
HG03914	1000 GENOMES PROJECT - BENGALI IN BANGLADESH	male
HG03915	1000 GENOMES PROJECT - BENGALI IN BANGLADESH	female
HG03916	1000 GENOMES PROJECT - BENGALI IN BANGLADESH	female
HG03917	1000 GENOMES PROJECT - BENGALI IN BANGLADESH	male
HG03919	1000 GENOMES PROJECT - BENGALI IN BANGLADESH	female
HG03920	1000 GENOMES PROJECT - BENGALI IN BANGLADESH	male
[truncated: 1,203 more rows]
